# Supplementary material for: Influence of Seasonality and Public-Health Interventions on the COVID-19 Pandemic in Northern Europe
Source: J Clin Med. 2024 Jan 6;13(2):334. doi: 10.3390/jcm13020334 (PMC10816378; doi:10.3390/jcm13020334)
Supplement: Supplementary file 1 [file jcm-13-00334-s001.zip]

Archive with 16 entries (15 files):
- jcm-2750738-Supplementary/Excel File S1.xlsx
- jcm-2750738-Supplementary/jcm-2750738-Supplementary Figures with legends.pdf
- jcm-2750738-Supplementary/Supplementary-figures/
- jcm-2750738-Supplementary/Supplementary-figures/Fig-S1.tif
- jcm-2750738-Supplementary/Supplementary-figures/Fig-S2a(updated).tif
- jcm-2750738-Supplementary/Supplementary-figures/Fig-S2b(updated).tif
- jcm-2750738-Supplementary/Supplementary-figures/Fig-S2c(updated).tif
- jcm-2750738-Supplementary/Supplementary-figures/Fig-S2d(updated).tif
- jcm-2750738-Supplementary/Supplementary-figures/Fig-S3a(updated).tif
- jcm-2750738-Supplementary/Supplementary-figures/Fig-S3b(updated).tif
- jcm-2750738-Supplementary/Supplementary-figures/Fig-S3c(updated).tif
- jcm-2750738-Supplementary/Supplementary-figures/Fig-S3d(updated).tif
- jcm-2750738-Supplementary/Supplementary-figures/FigS4a(updated).tif
- jcm-2750738-Supplementary/Supplementary-figures/Fig-S4b(updated).tif
- jcm-2750738-Supplementary/Supplementary-figures/Fig-S4c(updated).tif
- jcm-2750738-Supplementary/Supplementary-figures/Fig-S4d(updated).tif
