# Supplementary material for: Influence of Seasonality and Public-Health Interventions on the COVID-19 Pandemic in Northern Europe
Source: J Clin Med. 2024 Jan 6;13(2):334. doi: 10.3390/jcm13020334 (PMC10816378; doi:10.3390/jcm13020334)
Supplement: Supplementary file 1 [file jcm-13-00334-s001.zip › jcm-2750738-Supplementary/Excel File S1.xlsx]

## Sheet: Read Me
	Supplementary data for the publication					Influence of Seasonality and Public-Health Interventions on the COVID-19 Pandemic in Northern Europe
					Authors	Gerry A Quinn, Michael Connolly, Norman E Fenton, Steven J Hatfill, Paul Hynds, Coilín ÓhAiseadha, Karol Sikora, Willie Soon and Ronan Connolly
	Daily Covid Data:					Daily Covid data taken from Our World in Data was used to create more manageable weekly record of the various parameters during the COVID-19 Pandemic
	Weekly COVID Data					Weekly COVID-19 data was used to create graphs of various metrics against NPIs, vaccinations and the seasonal occurance of beta-coronavirus over a ten-year period in Sweden
	ICU and Hospitalisation Data					Intensive care unit (ICU) and Hospitalisation data was used to compare against NPIs, vaccinations and the seasonal occurance of beta-coronavirus over a ten year period in Sweden. However, this data was not consistent or complete in some cases, so proxy estimations had to be made using the ratio of hospitalisation/ICU from nearby countries
	Pearson Correlation Coefficients					Summery of the raw data that we used to calculate the Pearson correlation coefficients . These were used to assess the relationship of deaths and cases to NPIs, vaccinations and seasonality of beta-coronavirus. In order to guage if the effects of particular measures like vaccinations or NPIs were more aparent weeks after their introduction, we lagged these measurements by up to 8 weeks forward an…
	Pearson Correlation Coefficients Summary					Summary of the previous sheets correlation coefficients
	Ireland MRA					Calculation of multivariable regression analysis using deaths/cases/positive rate/hospitalisations/ICU as a metric for the progression of the COVID-19 pandemic. These were used to make a statistical fitting with NPIs, vaccinations and beta-coronavirus seasonality. Each factor was sequentially removed from the fitting, i.e. excluding NPIs, or all factors excluding vaccinations in order to assess w…
	UK MRA					same as above for UK
	Sweden MRA					same as above for Sweden
	Denmark MRA					same as above for Denmark
	Finland MRA					same as above for Finland
	Norway MRA					same as above for Norway
	Sequence of COVID-19 variants					Data on the progression of COVID-19 variants
	Beta-coronavirus seasonality (10 years) Sweden					Incidence of beta-coronavirus over ten year period recorded in Stockholm, Sweden

## Sheet: Daily COVID 
		Daily metrics on COVID-19 statistics
		accessed from Our World in Data (https://ourworldindata.org/coronavirus)
		2023-07-25
					week		date	total-case	new_cases_per_million	new_deaths_per_million	reproduction_rate	icu_patients_per_million	hosp_patients_per_million	weekly_icu_admissions_per_million	weekly_hosp_admissions_per_million	new_tests	new_tests_per_thousand	positive_rate	tests_per_case	people_fully_vaccinated	new_vaccinations	total_vaccinations_per_hundred	people_fully_vaccinated_per_hundred	new_people_vaccinated_smoothed_per_hundred	stringency_index	gdp_per_capita	cardiovasc_death_rate	population	excess_mortality	excess_mortality_cumulative_per_million						week	location	date	total_cases	new_cases_per_million	new_deaths_per_million	reproduction_rate	icu_patients_per_million	hosp_patients_per_million	weekly_icu_admissions_per_million	weekly_hosp_admissions_per_million	new_tests	new_tests_per_thousand	positive_rate
						Ireland	2020-03-01		0	0				0.395	2.372										11.11	67335.3	126.459	5023108	-1.59	-40.6985							United Kingdom	2020-03-01	68	0.178	0
						Ireland	2020-03-02	1	0.199	0															11.11	67335.3	126.459	5023108									United Kingdom	2020-03-02	72	0.059	0
						Ireland	2020-03-03	1	0	0															11.11	67335.3	126.459	5023108									United Kingdom	2020-03-03	92	0.296	0	2.39
						Ireland	2020-03-04	1	0	0.199															11.11	67335.3	126.459	5023108									United Kingdom	2020-03-04	133	0.607	0.015	2.4
						Ireland	2020-03-05	2	0.199	0															11.11	67335.3	126.459	5023108									United Kingdom	2020-03-05	191	0.859	0	2.41
						Ireland	2020-03-06	6	0.796	0															11.11	67335.3	126.459	5023108									United Kingdom	2020-03-06	247	0.83	0.015	2.43
						Ireland	2020-03-07	13	1.394	0															11.11	67335.3	126.459	5023108									United Kingdom	2020-03-07	296	0.726	0.03	2.45
		weekly total			10	Ireland	2020-03-07	1.5	2.588	0.199	0	0	0	0.395	2.372	0	0	0	0	0	0	0	0	0	11.11	67335.3	126.459	5023108	-1.59	-40.6985						10	United Kingdom	2020-03-07	133	3.555	0.06	2.41	0	0	0	0	0	0	0
						Ireland	2020-03-08	18	0.995	0				0	7.708										11.11	67335.3	126.459	5023108	-4.55	-46.9863							United Kingdom	2020-03-08	379	1.229	0.03	2.47
						Ireland	2020-03-09	19	0.199	0															11.11	67335.3	126.459	5023108									United Kingdom	2020-03-09	447	1.007	0	2.5
						Ireland	2020-03-10	21	0.398	0															11.11	67335.3	126.459	5023108									United Kingdom	2020-03-10	502	0.815	0.03	2.53
						Ireland	2020-03-11	24	0.597	0															11.11	67335.3	126.459	5023108									United Kingdom	2020-03-11	650	2.192	0.074	2.53
						Ireland	2020-03-12	34	1.991	0															31.48	67335.3	126.459	5023108									United Kingdom	2020-03-12	915	3.925	0.044	2.5
						Ireland	2020-03-13	43	1.792	0															42.59	67335.3	126.459	5023108									United Kingdom	2020-03-13	1318	5.97	0.104	2.46
						Ireland	2020-03-14	70	5.375	0.199															42.59	67335.3	126.459	5023108									United Kingdom	2020-03-14	1802	7.169	0.193	2.41
		weekly total			11	Ireland	2020-03-14	24	11.347	0.199	0	0	0	0	7.708	0	0	0	0	0	0	0	0	0	11.11	67335.3	126.459	5023108	-4.55	-46.9863						11	United Kingdom	2020-03-14	650	22.307	0.475	2.5	0	0	0	0	0	0	0
						Ireland	2020-03-15	90	3.982	0	2.57		6.371	1.779	22.727										48.15	67335.3	126.459	5023108	0.43	-46.4404							United Kingdom	2020-03-15	2280	7.081	0.237	2.37
						Ireland	2020-03-16	129	7.764	0	2.62														48.15	67335.3	126.459	5023108									United Kingdom	2020-03-16	2632	5.214	0.311	2.32
						Ireland	2020-03-17	169	7.963	0.199	2.67														48.15	67335.3	126.459	5023108									United Kingdom	2020-03-17	3073	6.532	0.444	2.28
						Ireland	2020-03-18	223	10.75	0	2.71							0							48.15	67335.3	126.459	5023108									United Kingdom	2020-03-18	3675	8.917	0.741	2.25
						Ireland	2020-03-19	292	13.737	0	2.72					946	0.19	0							48.15	67335.3	126.459	5023108									United Kingdom	2020-03-19	4458	11.598	0.859	2.22
						Ireland	2020-03-20	366	14.732	0	2.6					1469	0.295	0							48.15	67335.3	126.459	5023108									United Kingdom	2020-03-20	5442	14.576	1.081	2.19
						Ireland	2020-03-21	557	38.024	0.199	2.48					1564	0.314	0							48.15	67335.3	126.459	5023108									United Kingdom	2020-03-21	6482	15.405	1.17	2.16
		weekly total			12	Ireland	2020-03-21	223	96.952	0.398	2.62	0	6.371	1.779	22.727	3979	0.799	0	0	0	0	0	0	0	48.15	67335.3	126.459	5023108	0.43	-46.4404						12	United Kingdom	2020-03-21	3675	69.323	4.843	2.25	0	0	0	0	0	0	0
						Ireland	2020-03-22	683	25.084	0.199	2.39		15.926	6.719	56.917	978	0.196	0							48.15	67335.3	126.459	5023108	6.27	-38.4948							United Kingdom	2020-03-22	7735	18.561	1.748	2.12
						Ireland	2020-03-23	785	20.306	0.597	2.28					2581	0.518	0							48.15	67335.3	126.459	5023108									United Kingdom	2020-03-23	8918	17.524	2.118	2.08
						Ireland	2020-03-24	906	24.089	0.995	2.17					1566	0.314	0							48.15	67335.3	126.459	5023108									United Kingdom	2020-03-24	10279	20.16	2.711	2.03
						Ireland	2020-03-25	1125	43.599	0.398	2.06					1775	0.356	0.06	16.7						48.15	67335.3	126.459	5023108									United Kingdom	2020-03-25	12568	33.907	3.051	1.98
						Ireland	2020-03-26	1329	40.612	1.394	1.94					3376	0.677	0.08	12.5						57.41	67335.3	126.459	5023108									United Kingdom	2020-03-26	14921	34.855	3.896	1.94
						Ireland	2020-03-27	1564	46.784	1.593	1.89					2941	0.59	0.08	12.5						75.93	67335.3	126.459	5023108									United Kingdom	2020-03-27	17587	39.491	4.992	1.89
						Ireland	2020-03-28	1819	50.765	1.792	1.84					2206	0.442	0.12	8.3						85.19	67335.3	126.459	5023108									United Kingdom	2020-03-28	20626	45.016	6.073	1.84
		weekly total			13	Ireland	2020-03-28	1125	251.239	6.968	2.06	0	15.926	6.719	56.917	15423	3.093	0.06	12.5	0	0	0	0	0	48.15	67335.3	126.459	5023108	6.27	-38.4948						13	United Kingdom	2020-03-28	12568	209.514	24.589	1.98	0	0	0	0	0	0	0
						Ireland	2020-03-29	2121	60.122	2.986	1.78		57.733	18.379	105.731	1616	0.324	0.13	7.7						85.19	67335.3	126.459	5023108	14.71	-19.8742							United Kingdom	2020-03-29	23781	46.735	6.858	1.79
						Ireland	2020-03-30	2415	58.53	0.796	1.72					1397	0.28	0.16	6.2						85.19	67335.3	126.459	5023108									United Kingdom	2020-03-30	26555	41.091	7.643	1.74
						Ireland	2020-03-31	2625	41.807	2.787	1.66					1928	0.387	0.17	5.9						85.19	67335.3	126.459	5023108									United Kingdom	2020-03-31	29373	41.743	8.666	1.69
						Ireland	2020-04-01	2910	56.738	4.181	1.61					2009	0.403	0.19	5.3						85.19	67335.3	126.459	5023108									United Kingdom	2020-04-01	33568	62.14	10.517	1.64		198.966			11924	0.177
						Ireland	2020-04-02	3235	64.701	3.185	1.57					1975	0.396	0.2	5						85.19	67335.3	126.459	5023108									United Kingdom	2020-04-02	38031	66.11	12.25	1.59	26.856	202.225			14949	0.222
						Ireland	2020-04-03	3447	42.205	3.982	1.56					1857	0.372	0.23	4.3						85.19	67335.3	126.459	5023108									United Kingdom	2020-04-03	42922	72.45	13.657	1.55	31.403	227.066			40890	0.608
						Ireland	2020-04-04	3849	80.03	4.38	1.56					1849	0.371	0.22	4.5						85.19	67335.3	126.459	5023108									United Kingdom	2020-04-04	47746	71.457	14.902	1.5	34.203	255.833			15899	0.236
		weekly total			14	Ireland	2020-04-04	2910	404.133	22.297	1.61	0	57.733	18.379	105.731	12631	2.533	0.19	5.3	0	0	0	0	0	85.19	67335.3	126.459	5023108	14.71	-19.8742						14	United Kingdom	2020-04-04	33568	401.726	74.493	1.64	31.403	214.645	0	0	83662	1.243	0
						Ireland	2020-04-05	4273	84.41	4.778	1.57		130.596	17.194	114.032	2831	0.568	0.2	5						85.19	67335.3	126.459	5023108	43.02	33.6425							United Kingdom	2020-04-05	52599	71.887	15.642	1.46	36.573	275.83			12733	0.189
						Ireland	2020-04-06	4604	65.895	7.167	1.56					6117	1.227	0.17	5.9						90.74	67335.3	126.459	5023108									United Kingdom	2020-04-06	56575	58.896	16.976	1.41	39.165	285.236			14316	0.213
						Ireland	2020-04-07	4994	77.641	8.361	1.56					1853	0.372	0.18	5.6						90.74	67335.3	126.459	5023108									United Kingdom	2020-04-07	60131	52.675	18.057	1.37	42.424	296.376		320.802	14419	0.214	0.2656
						Ireland	2020-04-08	5859	172.204	7.167	1.57					3728	0.748	0.17	5.9						90.74	67335.3	126.459	5023108									United Kingdom	2020-04-08	65404	78.108	17.301	1.33	43.95	303.975		312.181	16443	0.244	0.258
						Ireland	2020-04-09	6224	72.664	6.769	1.6					5487	1.1	0.17	5.9						90.74	67335.3	126.459	5023108									United Kingdom	2020-04-09	70881	81.13	19.138	1.3	43.89	308.181		302.804	18394	0.273	0.2511
						Ireland	2020-04-10	6688	92.373	10.153	1.64					6959	1.396	0.15	6.7						90.74	67335.3	126.459	5023108									United Kingdom	2020-04-10	76027	76.227	21.612	1.27	47.816	312.596		296.065	17784	0.264	0.2983
						Ireland	2020-04-11	7393	140.351	6.769	1.6					6990	1.402	0.15	6.7						90.74	67335.3	126.459	5023108									United Kingdom	2020-04-11	80902	72.213	20.308	1.24	48.497	312.344		285.118	17650	0.262	0.2895
		weekly total			15	Ireland	2020-04-11	5859	705.538	51.164	1.57	0	130.596	17.194	114.032	33965	6.813	0.17	5.9	0	0	0	0	0	90.74	67335.3	126.459	5023108	43.02	33.6425						15	United Kingdom	2020-04-11	65404	491.136	129.034	1.33	43.89	303.975	0	302.804	111739	1.659	0.2656
						Ireland	2020-04-12	8089	138.56	9.158	1.54		166.63	11.265	95.257	5722	1.147	0.15	6.7						90.74	67335.3	126.459	5023108	55.37	101.878							United Kingdom	2020-04-12	85229	64.095	19.538	1.21	48.897	318.891		272.838	14506	0.216	0.2841
						Ireland	2020-04-13	8928	167.028	9.556	1.47					8427	1.69	0.16	6.2						90.74	67335.3	126.459	5023108									United Kingdom	2020-04-13	88814	53.104	20.175	1.19	48.542	313.41		260.025	14568	0.217	0.2735
						Ireland	2020-04-14	9655	144.731	9.158	1.39					4275	0.857	0.16	6.2						90.74	67335.3	126.459	5023108									United Kingdom	2020-04-14	92321	51.949	20.382	1.17	47.905	313.144		244.397	16263	0.242	0.2594
						Ireland	2020-04-15	10647	197.487	11.348	1.31					3036	0.609	0.16	6.2						90.74	67335.3	126.459	5023108									United Kingdom	2020-04-15	96524	62.258	18.22	1.15	47.816	302.967		228.444	18557	0.276	0.2541
						Ireland	2020-04-16	11478	165.435	9.357	1.22					3644	0.731	0.16	6.2						90.74	67335.3	126.459	5023108									United Kingdom	2020-04-16	100859	64.214	18.546	1.14	47.727	300.153		219.171	20920	0.311	0.2524
						Ireland	2020-04-17	12547	212.816	9.954	1.15					4311	0.865	0.18	5.6						90.74	67335.3	126.459	5023108									United Kingdom	2020-04-17	105929	75.101	18.886	1.13	46.838	284.451		211.883	21138	0.314	0.2508
						Ireland	2020-04-18	13271	144.134	10.153	1.1					2253	0.452	0.18	5.6						90.74	67335.3	126.459	5023108									United Kingdom	2020-04-18	111221	78.39	19.553	1.11	48.097	286.347		203.914	21249	0.316	0.2525
		weekly total			16	Ireland	2020-04-18	10647	1170.19	68.684	1.31	0	166.63	11.265	95.257	31668	6.351	0.16	6.2	0	0	0	0	0	90.74	67335.3	126.459	5023108	55.37	101.878						16	United Kingdom	2020-04-18	96524	449.111	135.3	1.15	47.905	302.967	0	228.444	127201	1.892	0.2541
						Ireland	2020-04-19	13980	141.148	8.56	1.05		175.389	10.079	73.122	2313	0.464	0.19	5.3						90.74	67335.3	126.459	5023108	51.48	163.239							United Kingdom	2020-04-19	116198	73.724	18.768	1.1	47.046	287.992		197.781	19316	0.287	0.246
						Ireland	2020-04-20	14758	154.884	10.75	1.01					1626	0.326	0.19	5.3						90.74	67335.3	126.459	5023108									United Kingdom	2020-04-20	120942	70.272	17.598	1.08	46.364	284.451		191.412	35137	0.522	0.2172
						Ireland	2020-04-21	15251	98.146	8.959	0.97					3757	0.753	0.19	5.3						90.74	67335.3	126.459	5023108									United Kingdom	2020-04-21	124823	57.489	16.62	1.07	44.972	281.622		185.709	22763	0.338	0.211
						Ireland	2020-04-22	15652	79.831	7.764	0.95					5363	1.075	0.2	5						90.74	67335.3	126.459	5023108									United Kingdom	2020-04-22	129264	65.784	17.168	1.05	43.905	272.601		180.406	23074	0.343	0.2078
						Ireland	2020-04-23	16040	77.243	7.764	0.92					4871	0.977	0.18	5.6						90.74	67335.3	126.459	5023108									United Kingdom	2020-04-23	134060	71.042	16.028	1.04	42.468	262.81		173.133	28027	0.417	0.1982
						Ireland	2020-04-24	16671	125.619	8.76	0.88					5580	1.119	0.16	6.2						90.74	67335.3	126.459	5023108									United Kingdom	2020-04-24	139577	81.723	16.309	1.03	40.039	250.885		166.541	28226	0.42	0.1903
						Ireland	2020-04-25	17607	186.339	6.968	0.85					5632	1.129	0.14	7.1						90.74	67335.3	126.459	5023108									United Kingdom	2020-04-25	144743	76.523	15.361	1.01	40.024	244.086		160.971	29058	0.432	0.1772
		weekly total			17	Ireland	2020-04-25	15652	863.21	59.525	0.95	0	175.389	10.079	73.122	29142	5.843	0.19	5.3	0	0	0	0	0	90.74	67335.3	126.459	5023108	51.48	163.239						17	United Kingdom	2020-04-25	129264	496.557	117.852	1.05	43.905	272.601	0	180.406	185601	2.759	0.2078
						Ireland	2020-04-26	18184	114.869	6.769	0.83		154.884	6.126	54.743	8598	1.724	0.13	7.7						90.74	67335.3	126.459	5023108	32.71	202.361							United Kingdom	2020-04-26	149704	73.487	14.872	1	38.217	243.39		156.572	31610	0.47	0.1642
						Ireland	2020-04-27	18561	75.053	9.556	0.79					5100	1.023	0.12	8.3						90.74	67335.3	126.459	5023108									United Kingdom	2020-04-27	153461	55.652	13.598	0.99	36.44	245.079		153.594	31566	0.469	0.1663
						Ireland	2020-04-28	19262	139.555	3.583	0.76					6306	1.265	0.11	9.1						90.74	67335.3	126.459	5023108									United Kingdom	2020-04-28	156937	51.489	13.243	0.98	34.855	233.554		150.839	45264	0.673	0.1489
						Ireland	2020-04-29	19648	76.845	7.764	0.73					8159	1.636	0.08	12.5						90.74	67335.3	126.459	5023108									United Kingdom	2020-04-29	161676	70.198	12.828	0.96	33.862	228.311		150.306	67780	1.007	0.1232
						Ireland	2020-04-30	19877	45.589	4.181	0.7					8218	1.648	0.07	14.3						90.74	67335.3	126.459	5023108									United Kingdom	2020-04-30	166395	69.902	11.85	0.95	32.944	222.993		149.24	83087	1.235	0.1012
						Ireland	2020-05-01	20253	74.854	3.783	0.68					7451	1.494	0.06	16.7						90.74	67335.3	126.459	5023108									United Kingdom	2020-05-01	171828	80.478	12.102	0.94	32.262	216.519		145.462	74142	1.102	0.0877
						Ireland	2020-05-02	20612	71.47	5.574	0.68					12076	2.422	0.05	20						90.74	67335.3	126.459	5023108									United Kingdom	2020-05-02	176789	73.487	11.554	0.92	30.633	211.365		144.396	63561	0.945	0.0787
		weekly total			18	Ireland	2020-05-02	19648	598.235	41.21	0.73	0	154.884	6.126	54.743	55908	11.212	0.08	12.5	0	0	0	0	0	90.74	67335.3	126.459	5023108	32.71	202.361						18	United Kingdom	2020-05-02	161676	474.693	90.047	0.96	33.862	228.311	0	150.306	397010	5.901	0.1232
						Ireland	2020-05-03	20833	43.997	5.574	0.68		151.301	4.743	41.304	9799	1.965	0.04	25						90.74	67335.3	126.459	5023108	19.3	225.227							United Kingdom	2020-05-03	181555	70.598	11.628	0.91	29.759	208.58		141.922	68203	1.014	0.0709
						Ireland	2020-05-04	21176	68.284	4.778	0.67					8617	1.728	0.04	25						90.74	67335.3	126.459	5023108									United Kingdom	2020-05-04	184813	48.26	10.443	0.9	28.678	207.158		137.641	73661	1.095	0.0619
						Ireland	2020-05-05	21506	65.696	5.375	0.66					7512	1.506	0.03	33.3						90.74	67335.3	126.459	5023108									United Kingdom	2020-05-05	187815	44.468	9.791	0.89	27.759	201.692		132.116	65803	0.978	0.0572
						Ireland	2020-05-06	21772	52.955	4.977	0.64					7815	1.567	0.03	33.3						90.74	67335.3	126.459	5023108									United Kingdom	2020-05-06	191213	50.334	10.013	0.88	26.693	193.16		127.82	75668	1.125	0.0531
						Ireland	2020-05-07	21983	42.006	3.583	0.62					5703	1.144	0.03	33.3						90.74	67335.3	126.459	5023108									United Kingdom	2020-05-07	194899	54.6	9.51	0.87	24.96	185.487		123.776	76740	1.141	0.0514
						Ireland	2020-05-08	22248	52.756	4.778	0.63					4973	0.997	0.03	33.3						90.74	67335.3	126.459	5023108									United Kingdom	2020-05-08	198731	56.763	9.288	0.86	24.323	177.043		118.562	74840	1.112	0.048
						Ireland	2020-05-09	22385	27.274	5.773	0.64					7657	1.536	0.03	33.3						90.74	67335.3	126.459	5023108									United Kingdom	2020-05-09	202518	56.096	9.317	0.86	23.478	176.362		114.992	74586	1.109	0.0448
		weekly total			19	Ireland	2020-05-09	21772	352.968	34.838	0.64	0	151.301	4.743	41.304	52076	10.443	0.03	33.3	0	0	0	0	0	90.74	67335.3	126.459	5023108	19.3	225.227						19	United Kingdom	2020-05-09	191213	381.119	69.99	0.88	26.693	193.16	0	127.82	509501	7.574	0.0531
						Ireland	2020-05-10	22541	31.056	3.583	0.64		130.796	2.964	27.075	6517	1.307	0.03	33.3						90.74	67335.3	126.459	5023108	16.59	244.333							United Kingdom	2020-05-10	205582	45.387	8.414	0.85	22.782	172.051		110.874	73541	1.093	0.0431
						Ireland	2020-05-11	22760	43.599	3.583	0.65					5374	1.078	0.03	33.3						90.74	67335.3	126.459	5023108									United Kingdom	2020-05-11	207752	32.144	7.984	0.85	21.997	175.562		107.615	67199	0.999	0.044
						Ireland	2020-05-12	22996	46.983	2.787	0.65					6138	1.231	0.03	33.3						90.74	67335.3	126.459	5023108									United Kingdom	2020-05-12	210089	34.618	7.303	0.84	20.945	170.007		105.201	72368	1.076	0.0429
						Ireland	2020-05-13	23135	27.672	2.19	0.65					4674	0.937	0.03	33.3						90.74	67335.3	126.459	5023108									United Kingdom	2020-05-13	213701	53.504	6.325	0.83	19.879	166.378		101.779	81407	1.21	0.0414
						Ireland	2020-05-14	23242	21.302	2.389	0.65					6210	1.245	0.03	33.3						90.74	67335.3	126.459	5023108									United Kingdom	2020-05-14	217111	50.512	6.532	0.83	19.464	160.29		97.957	81608	1.213	0.0388
						Ireland	2020-05-15	23401	31.654	1.194	0.62					5699	1.143	0.03	33.3						90.74	67335.3	126.459	5023108									United Kingdom	2020-05-15	220441	49.327	6.725	0.82	19.805	156.987		97.32	88045	1.309	0.0369
						Ireland	2020-05-16	23827	84.808	2.986	0.59					6334	1.27	0.03	33.3						90.74	67335.3	126.459	5023108									United Kingdom	2020-05-16	223071	38.958	6.888	0.82	18.279	150.306		95.484	88262	1.312	0.0358
		weekly total			20	Ireland	2020-05-16	23135	287.074	18.712	0.65	0	130.796	2.964	27.075	40946	8.211	0.03	33.3	0	0	0	0	0	90.74	67335.3	126.459	5023108	16.59	244.333						20	United Kingdom	2020-05-16	213701	304.45	50.171	0.83	19.879	166.378	0	101.779	552430	8.212	0.0414
						Ireland	2020-05-17	23956	25.681	1.394	0.56		96.753	1.383	13.834	6457	1.295	0.02	50						90.74	67335.3	126.459	5023108	10.02	255.837							United Kingdom	2020-05-17	225601	37.477	6.236	0.81	17.716	149.728		93.706	75290	1.119	0.0348
						Ireland	2020-05-18	24048	18.315	2.787	0.55					3964	0.795	0.02	50						83.33	67335.3	126.459	5023108									United Kingdom	2020-05-18	227683	30.84	6.207	0.81	16.901	150.291		91.01	63080	0.938	0.0332
						Ireland	2020-05-19	24112	12.741	1.593	0.54					3278	0.657	0.02	50						83.33	67335.3	126.459	5023108									United Kingdom	2020-05-19	229520	27.211	5.584	0.81	16.383	147.077		89.47	71372	1.061	0.0327
						Ireland	2020-05-20	24200	17.519	2.389	0.53					4764	0.955	0.02	50						83.33	67335.3	126.459	5023108									United Kingdom	2020-05-20	232101	38.232	6.029	0.8	15.316	140.5		87.766	81402	1.21	0.0316
						Ireland	2020-05-21	24251	10.153	1.792	0.53					5274	1.058	0.02	50						83.33	67335.3	126.459	5023108									United Kingdom	2020-05-21	235164	45.372	5.496	0.79	14.931	136.5		86.759	93407	1.388	0.0308
						Ireland	2020-05-22	24315	12.741	1.593	0.54					5373	1.078	0.02	50						83.33	67335.3	126.459	5023108									United Kingdom	2020-05-22	237883	40.276	5.229	0.78	14.28	134.96		84.878	84061	1.249	0.0302
						Ireland	2020-05-23	24391	15.13	0.995	0.54					4276	0.858	0.02	50						83.33	67335.3	126.459	5023108									United Kingdom	2020-05-23	240450	38.025	5.066	0.78	13.746	129.494		82.404	79899	1.188	0.0296
		weekly total			21	Ireland	2020-05-23	24200	112.28	12.543	0.54	0	96.753	1.383	13.834	33386	6.696	0.02	50	0	0	0	0	0	83.33	67335.3	126.459	5023108	10.02	255.837						21	United Kingdom	2020-05-23	232101	257.433	39.847	0.8	15.316	140.5	0	87.766	548511	8.153	0.0316
						Ireland	2020-05-24	24506	22.894	0.995	0.54		73.062	0.593	14.822	3509	0.704	0.02	50						83.33	67335.3	126.459	5023108	-0.78	254.927							United Kingdom	2020-05-24	242507	30.47	4.444	0.77	13.124	129.494		79.397	51847	0.771	0.03
						Ireland	2020-05-25	24582	15.13	0.597	0.54					3529	0.708	0.02	50						83.33	67335.3	126.459	5023108									United Kingdom	2020-05-25	244039	22.693	4.207	0.77	12.783	129.805		75.842	136887	2.035	0.0247
						Ireland	2020-05-26	24639	11.348	1.194	0.54					3515	0.705	0.02	50						83.33	67335.3	126.459	5023108									United Kingdom	2020-05-26	245412	20.338	4.162	0.76	12.546	128.294		73.175	63941	0.95	0.0226
						Ireland	2020-05-27	24698	11.746	0.995	0.54					3437	0.689	0.02	50						83.33	67335.3	126.459	5023108									United Kingdom	2020-05-27	247037	24.071	4.133	0.76	11.598	120.74		71.087	70329	1.045	0.0215
						Ireland	2020-05-28	24735	7.366	1.593	0.53					3811	0.764	0.01	100						83.33	67335.3	126.459	5023108									United Kingdom	2020-05-28	249107	30.663	4.429	0.76	11.124	116.118		69.072	84635	1.258	0.0204
						Ireland	2020-05-29	24803	13.537	1.194	0.53					4364	0.875	0.01	100						83.33	67335.3	126.459	5023108									United Kingdom	2020-05-29	250932	27.033	4.162	0.76	10.65	111.452		67.221	95550	1.42	0.0191
						Ireland	2020-05-30	24841	7.565	0.796	0.54					3423	0.686	0.01	100						83.33	67335.3	126.459	5023108									United Kingdom	2020-05-30	252689	26.026	4.266	0.76	10.428	106.727		66.08	89870	1.336	0.0181
		weekly total			22	Ireland	2020-05-30	24698	89.586	7.364	0.54	0	73.062	0.593	14.822	25588	5.131	0.02	50	0	0	0	0	0	83.33	67335.3	126.459	5023108	-0.78	254.927						22	United Kingdom	2020-05-30	247037	181.294	29.803	0.76	11.598	120.74	0	71.087	593059	8.815	0.0215
						Ireland	2020-05-31	24876	6.968	1.394	0.55		52.358	2.174	9.091	3474	0.697	0.01	100						83.33	67335.3	126.459	5023108	2.31	257.616							United Kingdom	2020-05-31	254221	22.693	3.762	0.76	10.058	106.282		65.236	75263	1.119	0.017
						Ireland	2020-06-01	24929	10.551	0.995	0.55					2285	0.458	0.01	100						83.33	67335.3	126.459	5023108									United Kingdom	2020-06-01	255353	16.768	3.244	0.76	9.658	106.49		65.31	64722	0.962	0.0189
						Ireland	2020-06-02	24990	12.144	0.995	0.53					1827	0.366	0.01	100						83.33	67335.3	126.459	5023108									United Kingdom	2020-06-02	256433	15.998	2.889	0.76	9.421	104.164		64.895	86654	1.288	0.0178
						Ireland	2020-06-03	25062	14.334	0.796	0.52					2486	0.499	0.01	100						83.33	67335.3	126.459	5023108									United Kingdom	2020-06-03	257872	21.316	2.948	0.76	8.917	100.239		63.799	96803	1.439	0.0163
						Ireland	2020-06-04	25066	0.796	0.398	0.5					3099	0.621	0.01	100						83.33	67335.3	126.459	5023108									United Kingdom	2020-06-04	259364	22.101	3.451	0.77	8.458	96.846		61.784	95445	1.419	0.0151
						Ireland	2020-06-05	25111	8.959	0.398	0.48					3234	0.649	0.01	100						72.22	67335.3	126.459	5023108									United Kingdom	2020-06-05	260733	20.279	3.007	0.77	8.206	93.899		59.755	99637	1.481	0.0144
						Ireland	2020-06-06	25142	6.171	0.995	0.47					3106	0.623	0.01	100						72.22	67335.3	126.459	5023108									United Kingdom	2020-06-06	261982	18.501	2.711	0.77	7.999	90.492		57.4	91014	1.353	0.0139
		weekly total			23	Ireland	2020-06-06	25062	59.923	5.971	0.52	0	52.358	2.174	9.091	19511	3.913	0.01	100	0	0	0	0	0	83.33	67335.3	126.459	5023108	2.31	257.616						23	United Kingdom	2020-06-06	257872	137.656	22.012	0.76	8.917	100.239	0	63.799	609538	9.061	0.0163
						Ireland	2020-06-07	25163	4.181	0.796	0.47		33.047	0.198	5.138	2828	0.567	0.01	100						72.22	67335.3	126.459	5023108	-1.43	256.059							United Kingdom	2020-06-07	263105	16.635	2.726	0.78	7.629	87.44		55.593	83900	1.247	0.0131
						Ireland	2020-06-08	25183	3.982	0.597	0.47					1960	0.393	0.01	100						72.22	67335.3	126.459	5023108									United Kingdom	2020-06-08	263909	11.91	2.237	0.78	7.54	87.248		52.719	102222	1.519	0.0118
						Ireland	2020-06-09	25201	3.583	0.796	0.48					2355	0.472	0.01	100						72.22	67335.3	126.459	5023108									United Kingdom	2020-06-09	264631	10.695	2.414	0.79	7.273	84.374		50.082	91606	1.362	0.0112
						Ireland	2020-06-10	25207	1.194	0.995	0.5					2675	0.536	0							72.22	67335.3	126.459	5023108									United Kingdom	2020-06-10	265730	16.279	2.385	0.8	6.503	80.537		48.245	97927	1.455	0.011
						Ireland	2020-06-11	25215	1.593	0.597	0.52					4240	0.85	0							72.22	67335.3	126.459	5023108									United Kingdom	2020-06-11	266895	17.257	2.029	0.8	5.777	76.212		46.468	100173	1.489	0.0106
						Ireland	2020-06-12	25231	3.185	0.398	0.55					3009	0.603	0							72.22	67335.3	126.459	5023108									United Kingdom	2020-06-12	268091	17.716	2.459	0.8	5.821	74.909		45.253	96021	1.427	0.0105
						Ireland	2020-06-13	25238	1.394	0.796	0.58					2712	0.544	0							72.22	67335.3	126.459	5023108									United Kingdom	2020-06-13	269104	15.005	1.792	0.81	5.777	72.716		44.942	96899	1.44	0.0106
		weekly total			24	Ireland	2020-06-13	25207	19.112	4.975	0.5	0	33.047	0.198	5.138	19779	3.965	0	100	0	0	0	0	0	72.22	67335.3	126.459	5023108	-1.43	256.059						24	United Kingdom	2020-06-13	265730	105.497	16.042	0.8	6.503	80.537	0	48.245	668748	9.939	0.011
						Ireland	2020-06-14	25250	2.389	0.398	0.59		20.306	0.593	2.569	2512	0.504	0							72.22	67335.3	126.459	5023108	-1.54	254.341							United Kingdom	2020-06-14	270157	15.598	2	0.81	5.821	72.242		44.335	67540	1.004	0.011
						Ireland	2020-06-15	25295	8.959	0.398	0.59					1714	0.344	0							72.22	67335.3	126.459	5023108									United Kingdom	2020-06-15	271043	13.124	1.496	0.82	5.703	71.694		44.75	67808	1.008	0.0115
						Ireland	2020-06-16	25303	1.593	0.199	0.59					2112	0.424	0							72.22	67335.3	126.459	5023108									United Kingdom	2020-06-16	271869	12.235	2.015	0.82	5.599	71.62		44.231	78962	1.174	0.0116
						Ireland	2020-06-17	25321	3.583	0.398	0.59					3420	0.686	0							72.22	67335.3	126.459	5023108									United Kingdom	2020-06-17	272914	15.479	1.585	0.82	5.288	69.546		43.061	83864	1.246	0.0116
						Ireland	2020-06-18	25334	2.588	0.398	0.58					3359	0.674	0							72.22	67335.3	126.459	5023108									United Kingdom	2020-06-18	274017	16.339	1.778	0.82	5.214	67.206		42.439	90449	1.344	0.0118
						Ireland	2020-06-19	25341	1.394	0.398	0.58					3161	0.634	0							72.22	67335.3	126.459	5023108									United Kingdom	2020-06-19	275034	15.065	1.555	0.82	4.888	65.088		41.624	87191	1.296	0.0119
						Ireland	2020-06-20	25355	2.787	0.597	0.58					2724	0.546	0							72.22	67335.3	126.459	5023108									United Kingdom	2020-06-20	276056	15.139	1.318	0.81	5.125	62.644		39.684	80846	1.202	0.0118
		weekly total			25	Ireland	2020-06-20	25321	23.293	2.786	0.59	0	20.306	0.593	2.569	19002	3.812	0	0	0	0	0	0	0	72.22	67335.3	126.459	5023108	-1.54	254.341						25	United Kingdom	2020-06-20	272914	102.979	11.747	0.82	5.288	69.546	0	43.061	556660	8.274	0.0116
						Ireland	2020-06-21	25368	2.588	0.398	0.61		11.945	0.198	0.988	2159	0.433	0							72.22	67335.3	126.459	5023108	-4.94	248.862							United Kingdom	2020-06-21	277049	14.709	1.304	0.81	4.592	62.17		38.528	57285	0.851	0.0117
						Ireland	2020-06-22	25374	1.194	0	0.64					1498	0.3	0							72.22	67335.3	126.459	5023108									United Kingdom	2020-06-22	277732	10.117	1.289	0.81	5.036	63.029		37.817	63042	0.937	0.0116
						Ireland	2020-06-23	25379	0.995	0	0.68					2116	0.424	0							72.22	67335.3	126.459	5023108									United Kingdom	2020-06-23	278368	9.421	1.185	0.81	4.607	60.836		36.425	66756	0.992	0.0115
						Ireland	2020-06-24	25383	0.796	0.398	0.73					3252	0.652	0							72.22	67335.3	126.459	5023108									United Kingdom	2020-06-24	279267	13.317	1.229	0.81	4.681	59.355		35.477	88040	1.309	0.0109
						Ireland	2020-06-25	25391	1.593	1.194	0.78					2983	0.598	0							72.22	67335.3	126.459	5023108									United Kingdom	2020-06-25	280150	13.08	1.437	0.8	4.088	56.644		34.307	136744	2.032	0.0095
						Ireland	2020-06-26	25396	0.995	0.199	0.83					3689	0.74	0							44.44	67335.3	126.459	5023108									United Kingdom	2020-06-26	280927	11.51	1.496	0.8	3.97	53.326		34.307	93392	1.388	0.0088
						Ireland	2020-06-27	25405	1.792	0.199	0.89					4007	0.804	0							44.44	67335.3	126.459	5023108									United Kingdom	2020-06-27	281653	10.754	1.6	0.8	3.999	52.23		34.781	90897	1.351	0.0086
		weekly total			26	Ireland	2020-06-27	25383	9.953	2.388	0.73	0	11.945	0.198	0.988	19704	3.951	0	0	0	0	0	0	0	72.22	67335.3	126.459	5023108	-4.94	248.862						26	United Kingdom	2020-06-27	279267	82.908	9.54	0.81	4.592	59.355	0	35.477	596156	8.86	0.0109
						Ireland	2020-06-28	25414	1.792	0.398	0.92		7.366	0.198	1.383	2724	0.546	0							44.44	67335.3	126.459	5023108	-3.2	245.364							United Kingdom	2020-06-28	282319	9.865	1.17	0.8	3.999	52.423		33.625	65213	0.969	0.0081
						Ireland	2020-06-29	25437	4.579	0.199	0.96					3340	0.67	0							44.44	67335.3	126.459	5023108									United Kingdom	2020-06-29	282972	9.673	1.081	0.8	3.881	55.282		31.077	65036	0.967	0.0076
						Ireland	2020-06-30	25439	0.398	0.199	0.96					4591	0.921	0							44.44	67335.3	126.459	5023108									United Kingdom	2020-06-30	283421	6.651	1.037	0.8	4.133	49.845		30.1	97344	1.447	0.0065
						Ireland	2020-07-01	25462	4.579	0.199	0.96					4551	0.913	0							44.44	67335.3	126.459	5023108									United Kingdom	2020-07-01	284145	10.725	1.022	0.81	3.837	47.105		28.678	113005	1.68	0.0052
						Ireland	2020-07-02	25473	2.19	0.398	0.96					3792	0.76	0							44.44	67335.3	126.459	5023108									United Kingdom	2020-07-02	284768	9.228	1.2	0.83	3.54	45.357		27.078	112093	1.666	0.0043
						Ireland	2020-07-03	25477	0.796	0	0.98					8049	1.614	0							44.44	67335.3	126.459	5023108									United Kingdom	2020-07-03	285420	9.658	0.8	0.85	3.422	43.342		25.241	114433	1.701	0.004
						Ireland	2020-07-04	25489	2.389	0	1.01					8312	1.667	0							44.44	67335.3	126.459	5023108									United Kingdom	2020-07-04	286026	8.977	0.904	0.88	3.274	41.239		23.952	93301	1.387	0.0039
		weekly total			27	Ireland	2020-07-04	25462	16.723	1.393	0.96	0	7.366	0.198	1.383	35359	7.091	0	0	0	0	0	0	0	44.44	67335.3	126.459	5023108	-3.2	245.364						27	United Kingdom	2020-07-04	284145	64.777	7.214	0.81	3.837	47.105	0	28.678	660425	9.817	0.0052
						Ireland	2020-07-05	25498	1.792	0.597	1.05		4.181	0.395	1.779	7000	1.404	0							44.44	67335.3	126.459	5023108	-11.77	232.283							United Kingdom	2020-07-05	286594	8.414	0.711	0.91	3.214	40.335		23.76	77705	1.155	0.004
						Ireland	2020-07-06	25509	2.19	0.199	1.07					6529	1.309	0							44.44	67335.3	126.459	5023108									United Kingdom	2020-07-06	286993	5.91	0.77	0.93	3.096	39.698		23.508	63533	0.944	0.0037
						Ireland	2020-07-07	25527	3.583	0	1.1					6161	1.236	0							44.44	67335.3	126.459	5023108									United Kingdom	2020-07-07	287551	8.266	0.77	0.96	2.918	38.188		22.323	100689	1.497	0.0039
						Ireland	2020-07-08	25531	0.796	0.199	1.16					4361	0.875	0							44.44	67335.3	126.459	5023108									United Kingdom	2020-07-08	288265	10.576	0.8	0.98	2.74	36.054		21.36	120138	1.786	0.0047
						Ireland	2020-07-09	25538	1.394	0	1.23					3945	0.791	0							44.44	67335.3	126.459	5023108									United Kingdom	2020-07-09	288874	9.021	0.637	1	2.785	34.44		21.316	132028	1.962	0.0055
						Ireland	2020-07-10	25542	0.796	0.398	1.26					9330	1.871	0							44.44	67335.3	126.459	5023108									United Kingdom	2020-07-10	289587	10.562	0.696	1.02	2.829	32.959		20.753	128228	1.906	0.0054
						Ireland	2020-07-11	25565	4.579	0	1.27					8929	1.791	0							44.44	67335.3	126.459	5023108									United Kingdom	2020-07-11	290309	10.695	0.904	1.03	2.489	31.092		20.412	124094	1.844	0.0054
		weekly total			28	Ireland	2020-07-11	25531	15.13	1.393	1.16	0	4.181	0.395	1.779	46255	9.277	0	0	0	0	0	0	0	44.44	67335.3	126.459	5023108	-11.77	232.283						28	United Kingdom	2020-07-11	288265	63.444	5.288	0.98	2.829	36.054	0	21.36	746415	11.094	0.0047
						Ireland	2020-07-12	25589	4.778	0	1.27		2.389	0.198	0.593	8717	1.748	0							44.44	67335.3	126.459	5023108	-0.94	231.292							United Kingdom	2020-07-12	290877	8.414	0.652	1.04	2.355	30.855		19.212	86986	1.293	0.0055
						Ireland	2020-07-13	25611	4.38	0	1.27					7664	1.537	0							44.44	67335.3	126.459	5023108									United Kingdom	2020-07-13	291335	6.784	0.563	1.05	2.4	31.048		19.02	73817	1.097	0.0057
						Ireland	2020-07-14	25628	3.384	0	1.27					6400	1.283	0							44.44	67335.3	126.459	5023108									United Kingdom	2020-07-14	291701	5.422	0.474	1.06	2.148	29.285		18.605	112961	1.679	0.0065
						Ireland	2020-07-15	25638	1.991	0.199	1.25					4387	0.88	0							44.44	67335.3	126.459	5023108									United Kingdom	2020-07-15	292441	10.962	0.667	1.06	2.266	28.989		18.042	133101	1.978	0.0062
						Ireland	2020-07-16	25670	6.371	0.398	1.22					4316	0.866	0							44.44	67335.3	126.459	5023108									United Kingdom	2020-07-16	293146	10.443	0.622	1.05	2.103	26.871		17.375	149512	2.222	0.0061
						Ireland	2020-07-17	25683	2.588	0.398	1.21					9512	1.908	0							44.44	67335.3	126.459	5023108									United Kingdom	2020-07-17	293923	11.51	0.607	1.05	2.118	26.53		16.916	157696	2.344	0.0061
						Ireland	2020-07-18	25698	2.986	0	1.19					9243	1.854	0							44.44	67335.3	126.459	5023108									United Kingdom	2020-07-18	294635	10.547	0.311	1.05	2.029	26.071		15.835	131696	1.957	0.0061
		weekly total			29	Ireland	2020-07-18	25638	26.478	0.995	1.25	0	2.389	0.198	0.593	50239	10.076	0	0	0	0	0	0	0	44.44	67335.3	126.459	5023108	-0.94	231.292						29	United Kingdom	2020-07-18	292441	64.082	3.896	1.05	2.148	28.989	0	18.042	845769	12.57	0.0061
						Ireland	2020-07-19	25730	6.371	0	1.18		2.389	0.198	1.779	8630	1.731	0							44.44	67335.3	126.459	5023108	7.96	239.925							United Kingdom	2020-07-19	295217	8.621	0.504	1.05	1.94	25.552		15.998	102572	1.525	0.006
						Ireland	2020-07-20	25750	3.982	0.199	1.19					8415	1.688	0							44.44	67335.3	126.459	5023108									United Kingdom	2020-07-20	295722	7.48	0.459	1.05	1.911	25.404		15.109	85071	1.264	0.006
						Ireland	2020-07-21	25760	1.991	0	1.21					6674	1.338	0							44.44	67335.3	126.459	5023108									United Kingdom	2020-07-21	296170	6.636	0.356	1.05	2.029	23.952		14.206	121693	1.809	0.005
						Ireland	2020-07-22	25766	1.194	0	1.21					4619	0.926	0							44.44	67335.3	126.459	5023108									United Kingdom	2020-07-22	297000	12.295	0.459	1.05	1.629	25.671		14.072	131462	1.954	0.0051
						Ireland	2020-07-23	25802	7.167	0	1.19					4067	0.816	0							44.44	67335.3	126.459	5023108									United Kingdom	2020-07-23	297788	11.673	0.459	1.06	1.644	22.56		14.546	134282	1.996	0.0053
						Ireland	2020-07-24	25819	3.384	0.199	1.22					8980	1.801	0							44.44	67335.3	126.459	5023108									United Kingdom	2020-07-24	298604	12.087	0.504	1.06	1.541	21.271		14.724	141314	2.1	0.0055
						Ireland	2020-07-25	25826	1.394	0	1.27					8888	1.782	0							44.44	67335.3	126.459	5023108									United Kingdom	2020-07-25	299412	11.969	0.533	1.07	1.378	20.501		14.961	134043	1.992	0.0054
		weekly total			30	Ireland	2020-07-25	25766	25.483	0.398	1.21	0	2.389	0.198	1.779	50273	10.082	0	0	0	0	0	0	0	44.44	67335.3	126.459	5023108	7.96	239.925						30	United Kingdom	2020-07-25	297000	70.761	3.274	1.05	1.644	23.952	0	14.724	850437	12.64	0.0054
						Ireland	2020-07-26	25845	3.783	0.199	1.33		2.787	0.198	1.383	8016	1.608	0							44.44	67335.3	126.459	5023108	0.99	240.956							United Kingdom	2020-07-26	300186	11.465	0.281	1.07	1.363	20.234		14.724	106572	1.584	0.0054
						Ireland	2020-07-27	25869	4.778	0	1.4					5804	1.164	0							44.44	67335.3	126.459	5023108									United Kingdom	2020-07-27	300716	7.851	0.341	1.08	1.437	20.042		14.709	82265	1.223	0.0056
						Ireland	2020-07-28	25881	2.389	0	1.48					4965	0.996	0							44.44	67335.3	126.459	5023108									United Kingdom	2020-07-28	301279	8.34	0.474	1.08	1.378	20.027		14.605	130610	1.941	0.0056
						Ireland	2020-07-29	25892	2.19	0	1.55					4740	0.951	0							44.44	67335.3	126.459	5023108									United Kingdom	2020-07-29	302148	12.872	0.267	1.09	1.289	19.731		14.191	143506	2.133	0.0058
						Ireland	2020-07-30	25930	7.565	0	1.62					4383	0.879	0							44.44	67335.3	126.459	5023108									United Kingdom	2020-07-30	303004	12.68	0.385	1.09	1.244	19.227		13.213	154395	2.295	0.0058
						Ireland	2020-07-31	25942	2.389	0	1.6					3856	0.773	0							44.44	67335.3	126.459	5023108									United Kingdom	2020-07-31	304066	15.731	0.415	1.1	1.274	18.501		12.561	146999	2.185	0.0059
						Ireland	2020-08-01	26027	16.922	0.199	1.59					3306	0.663	0							44.44	67335.3	126.459	5023108									United Kingdom	2020-08-01	305012	14.013	0.252	1.1	1.363	18.842		12.68	130999	1.947	0.0059
		weekly total			31	Ireland	2020-08-01	25892	40.016	0.398	1.55	0	2.787	0.198	1.383	35070	7.034	0	0	0	0	0	0	0	44.44	67335.3	126.459	5023108	0.99	240.956						31	United Kingdom	2020-08-01	302148	82.952	2.415	1.09	1.363	19.731	0	14.191	895346	13.308	0.0058
						Ireland	2020-08-02	26065	7.565	0.199	1.59		1.991	0.593	1.581	3131	0.628	0							44.44	67335.3	126.459	5023108	-5.71	235.113							United Kingdom	2020-08-02	305710	10.339	0.459	1.1	1.259	18.294		12.428	125314	1.863	0.0058
						Ireland	2020-08-03	26109	8.76	0	1.59					3041	0.61	0.01	100						44.44	67335.3	126.459	5023108									United Kingdom	2020-08-03	306269	8.28	0.296	1.11	1.141	18.279		12.132	123291	1.832	0.0058
						Ireland	2020-08-04	26162	10.551	0	1.57					1991	0.399	0.01	100						44.44	67335.3	126.459	5023108									United Kingdom	2020-08-04	306833	8.354	0.252	1.11	1.126	17.746		12.221	141440	2.102	0.0058
						Ireland	2020-08-05	26208	9.158	0	1.58					3761	0.754	0.01	100						44.44	67335.3	126.459	5023108									United Kingdom	2020-08-05	307893	15.702	0.341	1.12	1.081	17.538		12.354	153543	2.282	0.0059
						Ireland	2020-08-06	26253	8.959	0	1.57					4833	0.969	0.01	100						44.44	67335.3	126.459	5023108									United Kingdom	2020-08-06	308959	15.791	0.4	1.12	1.022	16.842		11.85	163438	2.429	0.0059
						Ireland	2020-08-07	26303	9.954	0	1.58					4980	0.999	0.01	100						44.44	67335.3	126.459	5023108									United Kingdom	2020-08-07	310050	16.161	0.193	1.12	0.992	15.968		11.939	156140	2.321	0.0059
						Ireland	2020-08-08	26372	13.737	0	1.55					4880	0.979	0.01	100						61.57	67335.3	126.459	5023108									United Kingdom	2020-08-08	311155	16.368	0.311	1.13	0.918	14.961		12.102	146826	2.182	0.0058
		weekly total			32	Ireland	2020-08-08	26208	68.684	0.199	1.58	0	1.991	0.593	1.581	26617	5.338	0.01	100	0	0	0	0	0	44.44	67335.3	126.459	5023108	-5.71	235.113						32	United Kingdom	2020-08-08	307893	90.995	2.252	1.12	1.081	17.538	0	12.132	1009992	15.011	0.0058
						Ireland	2020-08-09	26470	19.51	0.199	1.49		3.384	0.395	1.779	4107	0.824	0.01	100						61.57	67335.3	126.459	5023108	3.51	238.813							United Kingdom	2020-08-09	312128	14.413	0.356	1.13	0.963	14.294		12.295	153750	2.285	0.0059
						Ireland	2020-08-10	26644	34.64	0.199	1.42					3874	0.777	0.01	100						61.57	67335.3	126.459	5023108									United Kingdom	2020-08-10	312838	10.517	0.326	1.14	1.037	15.85		11.984	136427	2.028	0.0057
						Ireland	2020-08-11	26712	13.537	0.199	1.36					4026	0.807	0.01	100						61.57	67335.3	126.459	5023108									United Kingdom	2020-08-11	313465	9.288	0.281	1.14	1.081	15.124		11.821	147663	2.195	0.0061
						Ireland	2020-08-12	26768	11.148	0.199	1.35					5843	1.172	0.01	100						61.57	67335.3	126.459	5023108									United Kingdom	2020-08-12	314964	22.204	0.37	1.14	1.185	14.605		11.213	169591	2.521	0.0062
						Ireland	2020-08-13	26801	6.57	0	1.35					7072	1.418	0.01	100						61.57	67335.3	126.459	5023108									United Kingdom	2020-08-13	316342	20.412	0.296	1.14	1.111	14.65		11.643	160620	2.387	0.0063
						Ireland	2020-08-14	26838	7.366	0	1.36					11337	2.274	0.01	100						61.57	67335.3	126.459	5023108									United Kingdom	2020-08-14	317584	18.398	0.356	1.14	1.081	14.472		11.376	167759	2.493	0.0068
						Ireland	2020-08-15	26929	18.116	0	1.37					10653	2.136	0.01	100						61.57	67335.3	126.459	5023108									United Kingdom	2020-08-15	318740	17.124	0.341	1.13	1.126	14.161		10.799	174914	2.6	0.0069
		weekly total			33	Ireland	2020-08-15	26768	110.887	0.796	1.36	0	3.384	0.395	1.779	46912	9.408	0.01	100	0	0	0	0	0	61.57	67335.3	126.459	5023108	3.51	238.813						33	United Kingdom	2020-08-15	314964	112.356	2.326	1.14	1.081	14.605	0	11.643	1110724	16.509	0.0062
						Ireland	2020-08-16	26995	13.139	0	1.35		2.588	0.593	2.569	10352	2.076	0.01	100						61.57	67335.3	126.459	5023108	2.3	241.26							United Kingdom	2020-08-16	319925	17.553	0.267	1.13	1.155	14.235		10.428	164200	2.441	0.0068
						Ireland	2020-08-17	27191	39.02	0.199	1.33					5533	1.11	0.01	100						61.57	67335.3	126.459	5023108									United Kingdom	2020-08-17	320639	10.576	0.341	1.13	1.081	14.22		10.488	140626	2.09	0.0067
						Ireland	2020-08-18	27257	13.139	0	1.32					4339	0.87	0.01	100						67.13	67335.3	126.459	5023108									United Kingdom	2020-08-18	321241	8.917	0.222	1.13	1.081	13.732		10.65	153233	2.278	0.0066
						Ireland	2020-08-19	27313	11.148	0	1.29					6192	1.242	0.01	100						67.13	67335.3	126.459	5023108									United Kingdom	2020-08-19	322539	19.227	0.311	1.13	1.037	13.287		10.843	174438	2.593	0.0064
						Ireland	2020-08-20	27499	37.029	0	1.26					11416	2.289	0.01	100						67.13	67335.3	126.459	5023108									United Kingdom	2020-08-20	323655	16.531	0.222	1.13	1.126	13.006		10.369	171438	2.548	0.0064
						Ireland	2020-08-21	27547	9.556	0	1.23					13080	2.623	0.01	100						67.13	67335.3	126.459	5023108									United Kingdom	2020-08-21	324937	18.99	0.193	1.14	1.067	12.635		10.473	180335	2.68	0.006
						Ireland	2020-08-22	27676	25.681	0.199	1.22					6758	1.355	0.01	100						67.13	67335.3	126.459	5023108									United Kingdom	2020-08-22	326435	22.19	0.237	1.15	1.052	13.45		10.058	171385	2.547	0.0063
		weekly total			34	Ireland	2020-08-22	27313	148.712	0.398	1.29	0	2.588	0.593	2.569	57670	11.565	0.01	100	0	0	0	0	0	67.13	67335.3	126.459	5023108	2.3	241.26						34	United Kingdom	2020-08-22	322539	113.984	1.793	1.13	1.081	13.45	0	10.473	1155655	17.177	0.0064
						Ireland	2020-08-23	27755	15.727	0	1.21		3.384	0.395	5.731	5438	1.091	0.01	100						67.13	67335.3	126.459	5023108	1.95	243.383							United Kingdom	2020-08-23	327653	18.042	0.148	1.15	1.067	12.369		9.969	156483	2.326	0.0062
						Ireland	2020-08-24	27908	30.459	0	1.21					4838	0.97	0.01	100						67.13	67335.3	126.459	5023108									United Kingdom	2020-08-24	328495	12.472	0.178	1.16	1.007	12.472		9.969	137026	2.037	0.0065
						Ireland	2020-08-25	27969	12.144	0	1.19					5015	1.006	0.01	100						67.13	67335.3	126.459	5023108									United Kingdom	2020-08-25	329326	12.309	0.252	1.17	1.007	12.013		9.895	184306	2.739	0.0064
						Ireland	2020-08-26	28116	29.265	0	1.19					7648	1.534	0.01	100						67.13	67335.3	126.459	5023108									United Kingdom	2020-08-26	330627	19.272	0.133	1.19	0.948	11.835		10.176	185848	2.762	0.0065
						Ireland	2020-08-27	28201	16.922	0.199	1.16					12274	2.461	0.01	100						67.13	67335.3	126.459	5023108									United Kingdom	2020-08-27	331897	18.812	0.326	1.2	1.052	11.939		10.962	190213	2.827	0.0067
						Ireland	2020-08-28	28363	32.251	0	1.15					12303	2.467	0.01	100						67.13	67335.3	126.459	5023108									United Kingdom	2020-08-28	333285	20.56	0.237	1.21	0.889	11.584		11.376	169343	2.517	0.007
						Ireland	2020-08-29	28453	17.917	0	1.13					9940	1.993	0.01	100						67.13	67335.3	126.459	5023108									United Kingdom	2020-08-29	334876	23.567	0.178	1.22	0.978	11.776		11.924	170574	2.535	0.0068
		weekly total			35	Ireland	2020-08-29	28116	154.685	0.199	1.19	0	3.384	0.395	5.731	57456	11.522	0.01	100	0	0	0	0	0	67.13	67335.3	126.459	5023108	1.95	243.383						35	United Kingdom	2020-08-29	330627	125.034	1.452	1.19	1.007	11.939	0	10.176	1193793	17.743	0.0065
						Ireland	2020-08-30	28579	25.084	0	1.13		5.176	0.395	5.731	5659	1.135	0.01	100						67.13	67335.3	126.459	5023108	2.99	246.638							United Kingdom	2020-08-30	336508	24.175	0.178	1.23	1.007	11.702		11.924	166871	2.48	0.0073
						Ireland	2020-08-31	28719	27.871	0	1.15					9340	1.873	0.01	100						67.13	67335.3	126.459	5023108									United Kingdom	2020-08-31	337738	18.22	0.119	1.25	1.052	11.998		11.865	158554	2.357	0.0076
						Ireland	2020-09-01	28760	8.162	0	1.18					4892	0.981	0.01	100						67.13	67335.3	126.459	5023108									United Kingdom	2020-09-01	338909	17.346	0.163	1.26	1.215	12.058		12.058	164225	2.441	0.0078
						Ireland	2020-09-02	28811	10.153	0	1.19					7301	1.464	0.01	100						67.13	67335.3	126.459	5023108									United Kingdom	2020-09-02	340422	22.412	0.267	1.28	1.2	11.243		12.28	182003	2.705	0.0082
						Ireland	2020-09-03	29025	42.603	0	1.2					12501	2.507	0.01	100						67.13	67335.3	126.459	5023108									United Kingdom	2020-09-03	342710	33.892	0.163	1.29	1.126	11.45		12.206	182354	2.71	0.0084
						Ireland	2020-09-04	29114	17.718	0	1.23					14064	2.82	0.01	100						67.13	67335.3	126.459	5023108									United Kingdom	2020-09-04	345787	45.579	0.222	1.31	1.022	11.51		12.487	187732	2.79	0.0088
						Ireland	2020-09-05	29206	18.315	0.199	1.26					11322	2.271	0.01	100						67.13	67335.3	126.459	5023108									United Kingdom	2020-09-05	348939	46.69	0.133	1.32	0.992	11.406		12.798	166119	2.469	0.0095
		weekly total			36	Ireland	2020-09-05	28811	149.906	0.199	1.19	0	5.176	0.395	5.731	65079	13.051	0.01	100	0	0	0	0	0	67.13	67335.3	126.459	5023108	2.99	246.638						36	United Kingdom	2020-09-05	340422	208.314	1.245	1.28	1.052	11.51	0	12.206	1207858	17.952	0.0082
						Ireland	2020-09-06	29303	19.311	0	1.28		7.963	0.988	6.126	10343	2.074	0.01	100						67.13	67335.3	126.459	5023108	-0.42	246.173							United Kingdom	2020-09-06	352031	45.801	0.222	1.34	1.022	11.48		13.717	169890	2.525	0.0105
						Ireland	2020-09-07	29534	45.987	0	1.29					6253	1.254	0.01	100						67.13	67335.3	126.459	5023108									United Kingdom	2020-09-07	354582	37.788	0.207	1.35	1.141	12.754		14.561	179267	2.664	0.0116
						Ireland	2020-09-08	29672	27.473	0.398	1.31					6678	1.339	0.01	100						67.13	67335.3	126.459	5023108									United Kingdom	2020-09-08	357047	36.514	0.193	1.35	1.185	12.606		15.272	214308	3.185	0.012
						Ireland	2020-09-09	29774	20.306	0.199	1.3					10749	2.156	0.01	100						67.13	67335.3	126.459	5023108									United Kingdom	2020-09-09	360978	58.229	0.356	1.35	1.185	13.05		16.102	211018	3.136	0.0126
						Ireland	2020-09-10	30080	60.918	0.199	1.31					12363	2.479	0.01	100						67.13	67335.3	126.459	5023108									United Kingdom	2020-09-10	364348	49.919	0.237	1.35	1.155	13.332		17.138	231196	3.436	0.013
						Ireland	2020-09-11	30164	16.723	0.199	1.31					13073	2.622	0.01	100						67.13	67335.3	126.459	5023108									United Kingdom	2020-09-11	367713	49.845	0.207	1.35	2.118	10.68		18.19	278263	4.136	0.0133
						Ireland	2020-09-12	30360	39.02	0	1.31					12230	2.453	0.01	100						67.13	67335.3	126.459	5023108									United Kingdom	2020-09-12	371341	53.741	0.237	1.35	1.274	11.258		19.449	221166	3.287	0.014
		weekly total			37	Ireland	2020-09-12	29774	229.738	0.995	1.31	0	7.963	0.988	6.126	71689	14.377	0.01	100	0	0	0	0	0	67.13	67335.3	126.459	5023108	-0.42	246.173						37	United Kingdom	2020-09-12	360978	331.837	1.659	1.35	1.185	12.606	0	16.102	1505108	22.369	0.0126
						Ireland	2020-09-13	30571	42.006	0.597	1.33		9.954	1.976	8.893	9815	1.968	0.01	100						67.13	67335.3	126.459	5023108	8.55	255.978							United Kingdom	2020-09-13	374665	49.238	0.281	1.34	1.363	11.673		20.753	213173	3.168	0.0138
						Ireland	2020-09-14	30730	31.654	0.398	1.34					9888	1.983	0.01	100						67.13	67335.3	126.459	5023108									United Kingdom	2020-09-14	377335	39.55	0.341	1.34	1.555	13.746		22.382	207718	3.087	0.0133
						Ireland	2020-09-15	30985	50.765	0.199	1.33					8120	1.628	0.02	50						67.13	67335.3	126.459	5023108									United Kingdom	2020-09-15	379489	31.907	0.296	1.34	1.703	15.005		23.686	224277	3.333	0.0137
						Ireland	2020-09-16	31192	41.21	0.398	1.32					12241	2.455	0.02	50						67.13	67335.3	126.459	5023108									United Kingdom	2020-09-16	382917	50.778	0.311	1.35	1.837	15.672		24.9	239337	3.557	0.0142
						Ireland	2020-09-17	31549	71.072	0.597	1.3					14663	2.941	0.02	50						67.13	67335.3	126.459	5023108									United Kingdom	2020-09-17	386468	52.6	0.385	1.35	1.881	16.472		25.626	234453	3.485	0.0145
						Ireland	2020-09-18	31799	49.77	0.398	1.29					14506	2.909	0.02	50						60.65	67335.3	126.459	5023108									United Kingdom	2020-09-18	390867	65.162	0.459	1.35	2.044	17.346		26.159	253407	3.766	0.0152
						Ireland	2020-09-19	32023	44.594	0.597	1.28					14380	2.884	0.02	50						60.65	67335.3	126.459	5023108									United Kingdom	2020-09-19	395542	69.25	0.563	1.36	2.133	18.501		26.811	239885	3.565	0.0156
		weekly total			38	Ireland	2020-09-19	31192	331.071	3.184	1.32	0	9.954	1.976	8.893	83613	16.768	0.02	50	0	0	0	0	0	67.13	67335.3	126.459	5023108	8.55	255.978						38	United Kingdom	2020-09-19	382917	358.485	2.636	1.35	1.837	15.672	0	24.9	1612250	23.961	0.0142
						Ireland	2020-09-20	32271	49.372	0.199	1.28		12.94	1.186	15.613	12138	2.434	0.02	50						60.65	67335.3	126.459	5023108	-6.58	248.639							United Kingdom	2020-09-20	400515	73.664	0.444	1.36	2.444	19.908		27.715	219722	3.266	0.0159
						Ireland	2020-09-21	32538	53.154	0	1.26					10031	2.012	0.02	50						52.31	67335.3	126.459	5023108									United Kingdom	2020-09-21	405404	72.42	0.37	1.37	2.681	22.204		29.389	192558	2.862	0.0172
						Ireland	2020-09-22	32933	78.637	0	1.25					12583	2.523	0.02	50						52.31	67335.3	126.459	5023108									United Kingdom	2020-09-22	410744	79.101	0.593	1.38	3.126	23.345		30.559	195330	2.903	0.0186
						Ireland	2020-09-23	33121	37.427	0	1.25					12671	2.541	0.02	50						52.31	67335.3	126.459	5023108									United Kingdom	2020-09-23	416371	83.352	0.444	1.38	3.377	24.723		32.544	233096	3.465	0.0201
						Ireland	2020-09-24	33444	64.303	0.398	1.25					14356	2.879	0.02	50						52.31	67335.3	126.459	5023108									United Kingdom	2020-09-24	422812	95.41	0.578	1.39	3.6	26.397		34.869	257824	3.832	0.0218
						Ireland	2020-09-25	33675	45.987	0.796	1.26					14538	2.915	0.02	50						52.31	67335.3	126.459	5023108									United Kingdom	2020-09-25	429908	105.112	0.859	1.39	3.881	28.974		36.617	258864	3.848	0.0234
						Ireland	2020-09-26	33994	63.506	0	1.26					11808	2.368	0.02	50						52.31	67335.3	126.459	5023108									United Kingdom	2020-09-26	437590	113.792	0.504	1.38	3.866	29.078		37.906	233974	3.478	0.0245
		weekly total			39	Ireland	2020-09-26	33121	392.386	1.393	1.26	0	12.94	1.186	15.613	88125	17.672	0.02	50	0	0	0	0	0	52.31	67335.3	126.459	5023108	-6.58	248.639						39	United Kingdom	2020-09-26	416371	622.851	3.792	1.38	3.377	24.723	0	32.544	1591368	23.654	0.0201
						Ireland	2020-09-27	34315	63.905	0.398	1.28		17.917	3.36	16.206	11878	2.382	0.02	50						52.31	67335.3	126.459	5023108	-2.63	245.627							United Kingdom	2020-09-27	444908	108.4	0.593	1.38	4.088	31.314		38.676	226558	3.367	0.0255
						Ireland	2020-09-28	34560	48.775	0.398	1.3					9866	1.979	0.02	50						52.31	67335.3	126.459	5023108									United Kingdom	2020-09-28	451718	100.876	0.696	1.39	4.399	34.351		39.698	200784	2.984	0.0251
						Ireland	2020-09-29	34990	85.604	0.398	1.3					12673	2.541	0.02	50						52.31	67335.3	126.459	5023108									United Kingdom	2020-09-29	458741	104.031	0.83	1.4	4.651	34.603		41.017	226224	3.362	0.026
						Ireland	2020-09-30	35377	77.044	0	1.31					13247	2.657	0.02	50						52.31	67335.3	126.459	5023108									United Kingdom	2020-09-30	468724	147.877	0.815	1.41	4.933	36.203		41.461	235366	3.498	0.0266
						Ireland	2020-10-01	35740	72.266	0	1.32					14524	2.913	0.03	33.3						52.31	67335.3	126.459	5023108									United Kingdom	2020-10-01	479090	153.55	0.711	1.43	5.051	37.062		43.017	244622	3.636	0.0269
						Ireland	2020-10-02	36155	82.618	0.398	1.32					12673	2.541	0.03	33.3						52.31	67335.3	126.459	5023108									United Kingdom	2020-10-02	491807	188.375	0.904	1.44	5.466	39.061		45.283	249361	3.706	0.0272
						Ireland	2020-10-03	36597	87.993	0.398	1.32					13621	2.732	0.03	33.3						52.31	67335.3	126.459	5023108									United Kingdom	2020-10-03	505164	197.855	1.052	1.46	5.466	41.12		48.023	251715	3.741	0.0311
		weekly total			40	Ireland	2020-10-03	35377	518.205	1.99	1.31	0	17.917	3.36	16.206	88482	17.745	0.02	50	0	0	0	0	0	52.31	67335.3	126.459	5023108	-2.63	245.627						40	United Kingdom	2020-10-03	468724	1000.96	5.601	1.41	4.933	36.203	0	41.461	1634630	24.294	0.0266
						Ireland	2020-10-04	37063	92.771	0.796	1.32		24.288	3.953	22.53	11295	2.265	0.03	33.3						52.31	67335.3	126.459	5023108	10.09	257.131							United Kingdom	2020-10-04	519018	205.217	1.096	1.47	5.466	43.816		52.349	223675	3.324	0.0417
						Ireland	2020-10-05	37668	120.443	0.199	1.33					12166	2.44	0.03	33.3						52.31	67335.3	126.459	5023108									United Kingdom	2020-10-05	530685	172.822	1.037	1.45	5.821	48.394		55.133	235847	3.505	0.0459
						Ireland	2020-10-06	38032	72.465	0.398	1.34					11646	2.335	0.03	33.3						52.31	67335.3	126.459	5023108									United Kingdom	2020-10-06	542638	177.058	0.933	1.43	6.073	52.423		59.429	241971	3.596	0.0499
						Ireland	2020-10-07	38549	102.924	0.597	1.35					14542	2.916	0.04	25						55.09	67335.3	126.459	5023108									United Kingdom	2020-10-07	559391	248.16	1.007	1.41	6.547	56.096		62.969	238662	3.547	0.054
						Ireland	2020-10-08	38973	84.41	0.398	1.37					15880	3.185	0.04	25						55.09	67335.3	126.459	5023108									United Kingdom	2020-10-08	576641	255.522	1.244	1.39	6.458	58.896		65.71	288639	4.29	0.0588
						Ireland	2020-10-09	39584	121.638	0.199	1.39					16522	3.313	0.04	25						55.09	67335.3	126.459	5023108									United Kingdom	2020-10-09	595214	275.119	1.629	1.37	6.518	60.303		68.406	276669	4.112	0.0618
						Ireland	2020-10-10	40086	99.938	0.199	1.41					15634	3.135	0.04	25						55.09	67335.3	126.459	5023108									United Kingdom	2020-10-10	613639	272.927	1.437	1.34	6.947	62.94		71.117	255209	3.793	0.063
		weekly total			41	Ireland	2020-10-10	38549	694.589	2.786	1.35	0	24.288	3.953	22.53	97685	19.589	0.04	25	0	0	0	0	0	55.09	67335.3	126.459	5023108	10.09	257.131						41	United Kingdom	2020-10-10	559391	1606.83	8.383	1.41	6.458	56.096	0	62.969	1760672	26.167	0.054
						Ireland	2020-10-11	40703	122.832	0.796	1.41		31.056	2.964	37.352	7998	1.604	0.05	20						55.09	67335.3	126.459	5023108	8.24	266.734							United Kingdom	2020-10-11	629532	235.421	1.422	1.33	7.066	67.487		73.99	237125	3.524	0.0568
						Ireland	2020-10-12	41714	201.27	0.995	1.4					13988	2.805	0.05	20						55.09	67335.3	126.459	5023108									United Kingdom	2020-10-12	642180	187.353	1.585	1.31	7.51	71.739		77.945	203765	3.029	0.0586
						Ireland	2020-10-13	42531	162.648	0.995	1.39					15305	3.069	0.05	20						55.09	67335.3	126.459	5023108									United Kingdom	2020-10-13	654382	180.746	1.896	1.3	7.643	76.538		82.241	289804	4.307	0.0586
						Ireland	2020-10-14	43351	163.246	0.398	1.39					16255	3.26	0.06	16.7						55.09	67335.3	126.459	5023108									United Kingdom	2020-10-14	674053	291.384	1.778	1.29	8.34	80.893		86.507	277786	4.129	0.0604
						Ireland	2020-10-15	44159	160.857	0.995	1.37					13428	2.693	0.06	16.7						55.09	67335.3	126.459	5023108									United Kingdom	2020-10-15	693169	283.163	1.763	1.27	8.606	85.9		91.44	278959	4.146	0.0615
						Ireland	2020-10-16	45243	215.803	0.796	1.34					17758	3.561	0.07	14.3						55.09	67335.3	126.459	5023108									United Kingdom	2020-10-16	713089	295.072	1.807	1.26	8.769	91.173		94.432	288789	4.292	0.062
						Ireland	2020-10-17	46429	236.109	0.398	1.3					19040	3.818	0.07	14.3						55.09	67335.3	126.459	5023108									United Kingdom	2020-10-17	731695	275.608	2.252	1.25	9.095	94.669		98.979	276029	4.103	0.0619
		weekly total			42	Ireland	2020-10-17	43351	1262.76	5.373	1.39	0	31.056	2.964	37.352	103772	20.81	0.06	16.7	0	0	0	0	0	55.09	67335.3	126.459	5023108	8.24	266.734						42	United Kingdom	2020-10-17	674053	1748.75	12.503	1.29	8.34	80.893	0	86.507	1852257	27.53	0.0604
						Ireland	2020-10-18	47427	198.682	0.995	1.27		46.585	4.348	46.64	16140	3.237	0.07	14.3						55.09	67335.3	126.459	5023108	3.93	271.404							United Kingdom	2020-10-18	749610	265.372	2.4	1.24	9.332	98.772		102.846	280443	4.168	0.0626
						Ireland	2020-10-19	48678	249.049	1.593	1.22					14391	2.886	0.07	14.3						55.09	67335.3	126.459	5023108									United Kingdom	2020-10-19	764492	220.445	2.755	1.23	9.747	106.193		105.853	238458	3.544	0.064
						Ireland	2020-10-20	49962	255.619	0.597	1.18					14676	2.943	0.07	14.3						55.09	67335.3	126.459	5023108									United Kingdom	2020-10-20	778803	211.987	2.474	1.23	10.339	113.837		108.356	262733	3.905	0.0671
						Ireland	2020-10-21	50993	205.251	0.796	1.13					16779	3.365	0.07	14.3						81.48	67335.3	126.459	5023108									United Kingdom	2020-10-21	804675	383.238	2.859	1.22	10.547	117.807		112.459	292669	4.35	0.0702
						Ireland	2020-10-22	52256	251.438	0.995	1.08					17834	3.576	0.06	16.7						81.48	67335.3	126.459	5023108									United Kingdom	2020-10-22	830288	379.402	3.111	1.2	10.488	120.325		115.896	318354	4.732	0.0699
						Ireland	2020-10-23	53422	232.127	0.597	1.03					17712	3.552	0.06	16.7						81.48	67335.3	126.459	5023108									United Kingdom	2020-10-23	856002	380.898	3.437	1.19	11.021	128.664		121.406	311204	4.625	0.0716
						Ireland	2020-10-24	54488	212.219	0.995	1					17906	3.591	0.06	16.7						81.48	67335.3	126.459	5023108									United Kingdom	2020-10-24	879477	347.732	3.585	1.18	11.673	134.13		124.887	280864	4.174	0.0749
		weekly total			43	Ireland	2020-10-24	50993	1604.38	6.568	1.13	0	46.585	4.348	46.64	115438	23.15	0.07	14.3	0	0	0	0	0	81.48	67335.3	126.459	5023108	3.93	271.404						43	United Kingdom	2020-10-24	804675	2189.07	20.621	1.22	10.488	117.807	0	112.459	1984725	29.498	0.0699
						Ireland	2020-10-25	56339	368.497	1.394	0.96		64.502	4.743	56.719	15772	3.163	0.06	16.7						81.48	67335.3	126.459	5023108	4.72	277.167							United Kingdom	2020-10-25	901171	321.35	3.333	1.16	12.265	141.863		129.82	291201	4.328	0.0759
						Ireland	2020-10-26	57186	168.621	0.995	0.93					14264	2.861	0.05	20						81.48	67335.3	126.459	5023108									United Kingdom	2020-10-26	917605	243.434	3.244	1.15	12.635	146.677		136.352	226941	3.373	0.0774
						Ireland	2020-10-27	58206	203.062	1.394	0.9					11435	2.293	0.05	20						81.48	67335.3	126.459	5023108									United Kingdom	2020-10-27	933500	235.45	3.777	1.14	13.376	158.779		140.737	265625	3.948	0.0781
						Ireland	2020-10-28	59145	186.936	0.995	0.87					11170	2.24	0.05	20						81.48	67335.3	126.459	5023108									United Kingdom	2020-10-28	960307	397.088	4.177	1.13	14.176	166.259		144.262	286252	4.255	0.0773
						Ireland	2020-10-29	59845	139.356	1.394	0.85					15316	3.071	0.05	20						81.48	67335.3	126.459	5023108									United Kingdom	2020-10-29	984658	360.708	4.222	1.12	14.428	168.244		148.647	319173	4.744	0.0782
						Ireland	2020-10-30	60512	132.786	0.796	0.82					13801	2.768	0.05	20						81.48	67335.3	126.459	5023108									United Kingdom	2020-10-30	1008559	354.042	4.162	1.11	14.502	171.34		149.936	279803	4.159	0.0814
						Ireland	2020-10-31	61375	171.806	1.593	0.79					14296	2.867	0.05	20						81.48	67335.3	126.459	5023108									United Kingdom	2020-10-31	1032173	349.791	4.74	1.1	14.857	178.924		152.839	276252	4.106	0.0811
		weekly total			44	Ireland	2020-10-31	59145	1371.06	8.561	0.87	0	64.502	4.743	56.719	96054	19.263	0.05	20	0	0	0	0	0	81.48	67335.3	126.459	5023108	4.72	277.167						44	United Kingdom	2020-10-31	960307	2261.86	27.655	1.13	14.176	166.259	0	144.262	1945247	28.913	0.0781
						Ireland	2020-11-01	62137	151.699	1.194	0.77		65.099	3.36	45.059	11068	2.22	0.05	20						81.48	67335.3	126.459	5023108	14.88	294.372							United Kingdom	2020-11-01	1055063	339.066	5.214	1.09	14.502	177.695		153.935	243535	3.62	0.0849
						Ireland	2020-11-02	62534	79.035	0.995	0.77					11074	2.221	0.04	25						81.48	67335.3	126.459	5023108									United Kingdom	2020-11-02	1071736	246.975	5.036	1.08	15.924	190.641		154.335	204275	3.036	0.0849
						Ireland	2020-11-03	63080	108.698	0.796	0.75					10500	2.106	0.04	25						81.48	67335.3	126.459	5023108									United Kingdom	2020-11-03	1087706	236.561	5.318	1.08	16.946	200.092		154.75	259506	3.857	0.0837
						Ireland	2020-11-04	63828	148.912	0.796	0.74					12592	2.525	0.04	25						81.48	67335.3	126.459	5023108									United Kingdom	2020-11-04	1119631	472.9	5.007	1.07	17.672	201.025		157.387	298018	4.429	0.0834
						Ireland	2020-11-05	64126	59.326	1.394	0.74					11846	2.376	0.04	25						81.48	67335.3	126.459	5023108									United Kingdom	2020-11-05	1145574	384.29	5.584	1.06	17.524	200.522		157.357	328542	4.883	0.0836
						Ireland	2020-11-06	64561	86.6	1.194	0.74					11815	2.369	0.04	25						81.48	67335.3	126.459	5023108									United Kingdom	2020-11-06	1169601	355.908	5.036	1.06	17.583	202.832		157.668	341179	5.071	0.0804
						Ireland	2020-11-07	65124	112.082	0.597	0.73					12172	2.441	0.04	25						81.48	67335.3	126.459	5023108									United Kingdom	2020-11-07	1193664	356.442	5.733	1.05	17.879	208.002		159.016	307402	4.569	0.0806
		weekly total			45	Ireland	2020-11-07	63828	746.352	6.966	0.74	0	65.099	3.36	45.059	81067	16.258	0.04	25	0	0	0	0	0	81.48	67335.3	126.459	5023108	14.88	294.372						45	United Kingdom	2020-11-07	1119631	2392.14	36.928	1.07	17.524	200.522	0	157.357	1982457	29.465	0.0836
						Ireland	2020-11-08	65616	97.947	1.792	0.74		62.71	2.569	40.711	9576	1.92	0.04	25						81.48	67335.3	126.459	5023108	0.59	295.08							United Kingdom	2020-11-08	1217323	350.457	6.177	1.05	18.249	211.261		161.742	264570	3.932	0.0785
						Ireland	2020-11-09	65933	63.108	1.194	0.74					9912	1.988	0.04	25						81.48	67335.3	126.459	5023108									United Kingdom	2020-11-09	1236089	277.978	6.177	1.04	18.827	220.045		164.571	231969	3.448	0.0786
						Ireland	2020-11-10	66472	107.304	1.991	0.75					10407	2.087	0.03	33.3						81.48	67335.3	126.459	5023108									United Kingdom	2020-11-10	1256333	299.871	6.399	1.04	18.057	217.334		169.563	286049	4.252	0.0777
						Ireland	2020-11-11	66737	52.756	1.792	0.76					10790	2.164	0.03	33.3						81.48	67335.3	126.459	5023108									United Kingdom	2020-11-11	1287843	466.753	7.273	1.03	18.783	227.762		173.903	356972	5.306	0.0745
						Ireland	2020-11-12	66967	45.788	0.398	0.78					13058	2.619	0.03	33.3						81.48	67335.3	126.459	5023108									United Kingdom	2020-11-12	1315632	411.634	6.073	1.03	18.886	230.888		178.836	361666	5.375	0.0777
						Ireland	2020-11-13	67325	71.271	0.995	0.8					11612	2.329	0.03	33.3						81.48	67335.3	126.459	5023108									United Kingdom	2020-11-13	1343389	411.16	6.058	1.02	20.071	236.295		182.494	363720	5.406	0.0788
						Ireland	2020-11-14	67710	76.646	1.194	0.81					9801	1.965	0.03	33.3						81.48	67335.3	126.459	5023108									United Kingdom	2020-11-14	1368215	367.744	6.37	1.01	20.22	237.317		183.428	328679	4.885	0.0789
		weekly total			46	Ireland	2020-11-14	66737	514.82	9.356	0.76	0	62.71	2.569	40.711	75156	15.072	0.03	33.3	0	0	0	0	0	81.48	67335.3	126.459	5023108	0.59	295.08						46	United Kingdom	2020-11-14	1287843	2585.6	44.527	1.03	18.827	227.762	0	173.903	2193625	32.604	0.0785
						Ireland	2020-11-15	68177	92.97	0.199	0.82		56.141	2.174	35.771	9184	1.842	0.03	33.3						81.48	67335.3	126.459	5023108	3.98	300.073							United Kingdom	2020-11-15	1392603	361.256	6.666	1	20.694	245.582		183.191	262549	3.902	0.0809
						Ireland	2020-11-16	68604	85.007	1.593	0.83					11106	2.227	0.03	33.3						81.48	67335.3	126.459	5023108									United Kingdom	2020-11-16	1410826	269.935	6.799	0.98	20.605	252.07		183.191	239147	3.554	0.0807
						Ireland	2020-11-17	68981	75.053	1.194	0.83					9977	2.001	0.03	33.3						81.48	67335.3	126.459	5023108									United Kingdom	2020-11-17	1427059	240.457	6.755	0.97	21.034	254.011		181.087	274736	4.083	0.0809
						Ireland	2020-11-18	69434	90.183	2.19	0.83					12562	2.519	0.03	33.3						81.48	67335.3	126.459	5023108									United Kingdom	2020-11-18	1454011	399.236	6.384	0.96	21.182	254.737		178.347	346891	5.156	0.0798
						Ireland	2020-11-19	69764	65.696	2.588	0.83					12640	2.535	0.03	33.3						81.48	67335.3	126.459	5023108									United Kingdom	2020-11-19	1477499	347.924	6.903	0.95	21.123	254.277		174.895	363594	5.404	0.0749
						Ireland	2020-11-20	70136	74.058	1.194	0.82					12829	2.573	0.03	33.3						81.48	67335.3	126.459	5023108									United Kingdom	2020-11-20	1498575	312.196	7.614	0.94	21.064	250.278		173.236	356526	5.299	0.0719
						Ireland	2020-11-21	70551	82.618	0.597	0.81					10444	2.094	0.03	33.3						81.48	67335.3	126.459	5023108									United Kingdom	2020-11-21	1516616	267.239	7.184	0.93	21.434	248.412		170.926	325380	4.836	0.0688
		weekly total			47	Ireland	2020-11-21	69434	565.585	9.555	0.83	0	56.141	2.174	35.771	78742	15.791	0.03	33.3	0	0	0	0	0	81.48	67335.3	126.459	5023108	3.98	300.073						47	United Kingdom	2020-11-21	1454011	2198.24	48.305	0.96	21.064	252.07	0	178.347	2168823	32.234	0.0798
						Ireland	2020-11-22	70880	65.497	1.394	0.81		54.548	2.174	33.004	9563	1.918	0.03	33.3						81.48	67335.3	126.459	5023108	-2.34	297.223							United Kingdom	2020-11-22	1533716	253.3	7.184	0.93	21.538	251.315		168.304	236108	3.509	0.0667
						Ireland	2020-11-23	71221	67.886	1.194	0.81					9834	1.972	0.03	33.3						81.48	67335.3	126.459	5023108									United Kingdom	2020-11-23	1546249	185.649	7.377	0.92	22.027	257.359		165.697	190900	2.837	0.0654
						Ireland	2020-11-24	71539	63.307	1.194	0.81					10089	2.023	0.02	50						81.48	67335.3	126.459	5023108									United Kingdom	2020-11-24	1558144	176.199	7.584	0.92	22.056	253.403		162.349	293364	4.36	0.0606
						Ireland	2020-11-25	71789	49.77	0.796	0.82					12442	2.495	0.02	50						81.48	67335.3	126.459	5023108									United Kingdom	2020-11-25	1577168	281.8	7.51	0.92	21.923	248.915		159.623	324894	4.829	0.0606
						Ireland	2020-11-26	72008	43.599	1.593	0.83					12456	2.498	0.02	50						81.48	67335.3	126.459	5023108									United Kingdom	2020-11-26	1593847	247.064	7.347	0.92	21.568	243.494		155.816	351577	5.225	0.0584
						Ireland	2020-11-27	72265	51.164	0.597	0.84					10778	2.161	0.02	50						81.48	67335.3	126.459	5023108									United Kingdom	2020-11-27	1610661	249.063	7.392	0.92	20.99	240.664		151.817	305109	4.535	0.0572
						Ireland	2020-11-28	72572	61.118	1.593	0.85					11339	2.274	0.02	50						81.48	67335.3	126.459	5023108									United Kingdom	2020-11-28	1625422	218.653	6.829	0.93	20.412	231.866		148.188	283590	4.215	0.0564
		weekly total			48	Ireland	2020-11-28	71789	402.341	8.361	0.82	0	54.548	2.174	33.004	76501	15.341	0.02	50	0	0	0	0	0	81.48	67335.3	126.459	5023108	-2.34	297.223						48	United Kingdom	2020-11-28	1577168	1611.73	51.223	0.92	21.568	248.915	0	159.623	1985542	29.51	0.0606
						Ireland	2020-11-29	72777	40.811	0.199	0.88		53.553	2.372	28.854	9443	1.894	0.02	50						81.48	67335.3	126.459	5023108	-3.57	292.876							United Kingdom	2020-11-29	1639976	215.586	6.799	0.94	20.545	236.606		146.632	196119	2.915	0.0542
						Ireland	2020-11-30	73020	48.376	2.787	0.9					9057	1.816	0.02	50						81.48	67335.3	126.459	5023108									United Kingdom	2020-11-30	1651062	164.215	7.169	0.95	20.101	240.205		143.774	218892	3.253	0.0518
						Ireland	2020-12-01	73319	59.525	1.194	0.91					9786	1.962	0.02	50						81.48	67335.3	126.459	5023108									United Kingdom	2020-12-01	1661914	160.749	7.421	0.96	20.012	236.413		143.699	300463	4.466	0.0527
						Ireland	2020-12-02	73622	60.321	0.796	0.93					11934	2.393	0.02	50						81.48	67335.3	126.459	5023108									United Kingdom	2020-12-02	1680112	269.564	6.888	0.97	19.479	231.392		141.863	329146	4.892	0.0516
						Ireland	2020-12-03	73876	50.566	1.593	0.94					12047	2.416	0.02	50						81.48	67335.3	126.459	5023108									United Kingdom	2020-12-03	1696796	247.138	6.251	0.99	18.679	226.666		142.974	365957	5.439	0.0499
						Ireland	2020-12-04	74144	53.353	0.398	0.97					11856	2.378	0.02	50						72.22	67335.3	126.459	5023108									United Kingdom	2020-12-04	1713472	247.019	6.133	1	18.872	227.644		145.27	359303	5.34	0.0494
						Ireland	2020-12-05	74306	32.251	1.593	1					11456	2.297	0.02	50						72.22	67335.3	126.459	5023108									United Kingdom	2020-12-05	1729332	234.932	7.451	1.02	18.472	227.022		147.64	333456	4.956	0.0481
		weekly total			49	Ireland	2020-12-05	73622	345.203	8.56	0.93	0	53.553	2.372	28.854	75579	15.156	0.02	50	0	0	0	0	0	81.48	67335.3	126.459	5023108	-3.57	292.876						49	United Kingdom	2020-12-05	1680112	1539.2	48.112	0.97	19.479	231.392	0	143.774	2103336	31.261	0.0516
						Ireland	2020-12-06	74569	52.358	0.995	1.01		45.39	3.557	33.597	9413	1.888	0.02	50						72.22	67335.3	126.459	5023108	-1	291.602							United Kingdom	2020-12-06	1745166	234.547	7.377	1.04	18.501	230.992		148.914	255660	3.8	0.0491
						Ireland	2020-12-07	75026	90.98	1.394	1.01					9623	1.93	0.02	50						72.22	67335.3	126.459	5023108									United Kingdom	2020-12-07	1758059	190.982	6.029	1.05	18.827	237.88		152.839	211839	3.149	0.0504
						Ireland	2020-12-08	75324	59.326	0.398	1.03					10424	2.09	0.02	50						72.22	67335.3	126.459	5023108									United Kingdom	2020-12-08	1771790	203.395	6.458	1.07	18.842	238.68		157.105	284490	4.228	0.0503
						Ireland	2020-12-09	75546	44.196	0.796	1.06					12203	2.447	0.02	50						72.22	67335.3	126.459	5023108									United Kingdom	2020-12-09	1793374	319.721	6.903	1.09	18.412	236.606		161.134	366211	5.443	0.0496
						Ireland	2020-12-10	75760	42.603	1.593	1.09					12688	2.544	0.02	50						72.22	67335.3	126.459	5023108									United Kingdom	2020-12-10	1814439	312.033	6.992	1.11	18.768	242.368		164.882	377361	5.609	0.0521
						Ireland	2020-12-11	75978	43.399	1.394	1.13					12618	2.53	0.02	50						72.22	67335.3	126.459	5023108									United Kingdom	2020-12-11	1836348	324.535	6.636	1.13	18.886	244.931		168.822	371039	5.515	0.0543
						Ireland	2020-12-12	76281	60.321	0.796	1.16					12850	2.577	0.02	50						72.22	67335.3	126.459	5023108									United Kingdom	2020-12-12	1859264	339.451	7.347	1.15	18.412	245.182		174.955	336259	4.998	0.0569
		weekly total			50	Ireland	2020-12-12	75546	393.183	7.366	1.06	0	45.39	3.557	33.597	79819	16.006	0.02	50	0	0	0	0	0	72.22	67335.3	126.459	5023108	-1	291.602						50	United Kingdom	2020-12-12	1793374	1924.66	47.742	1.09	18.768	238.68	0	161.134	2202859	32.742	0.0504
						Ireland	2020-12-13	76585	60.52	0.597	1.21		42.802	1.581	33.597	10728	2.151	0.02	50						72.22	67335.3	126.459	5023108	-8.03	280.786							United Kingdom	2020-12-13	1883654	361.286	7.273	1.16	18.975	254.411		179.161	297141	4.416	0.0564
						Ireland	2020-12-14	76834	49.571	1.194	1.25					10251	2.056	0.02	50						72.22	67335.3	126.459	5023108									United Kingdom	2020-12-14	1903242	290.154	7.229	1.18	19.079	264.824		183.428	269358	4.003	0.0574
						Ireland	2020-12-15	77263	85.405	0.995	1.3					10847	2.175	0.02	50						72.22	67335.3	126.459	5023108									United Kingdom	2020-12-15	1925508	329.823	7.11	1.19	19.642	264.128		185.872	301571	4.482	0.0596
						Ireland	2020-12-16	77527	52.557	0	1.36					13120	2.631	0.02	50						72.22	67335.3	126.459	5023108									United Kingdom	2020-12-16	1960705	521.368	7.495	1.21	19.849	270.794		190.686	348421	5.179	0.0638
						Ireland	2020-12-17	77854	65.099	0.796	1.41					13219	2.651	0.03	33.3						72.22	67335.3	126.459	5023108									United Kingdom	2020-12-17	1995083	509.236	7.495	1.22	20.234	275.371		196.359	385334	5.727	0.0699
						Ireland	2020-12-18	78275	83.813	0.597	1.46					14093	2.826	0.03	33.3						72.22	67335.3	126.459	5023108									United Kingdom	2020-12-18	2030510	524.775	7.169	1.23	20.205	277.593		199.677	374874	5.572	0.0727
						Ireland	2020-12-19	78756	95.757	0.995	1.5					13941	2.796	0.03	33.3						72.22	67335.3	126.459	5023108									United Kingdom	2020-12-19	2064947	510.11	8.399	1.24	20.916	282.689		203.44	425186	6.32	0.0724
		weekly total			51	Ireland	2020-12-19	77527	492.722	5.174	1.36	0	42.802	1.581	33.597	86199	17.286	0.02	50	0	0	0	0	0	72.22	67335.3	126.459	5023108	-8.03	280.786						51	United Kingdom	2020-12-19	1960705	3046.75	52.17	1.21	19.849	270.794	0	190.686	2401885	35.699	0.0638
						Ireland	2020-12-20	79332	114.67	1.593	1.54		39.418	3.953	56.126	13458	2.699	0.04	25						72.22	67335.3	126.459	5023108	-6.53	271.95							United Kingdom	2020-12-20	2101366	539.469	8.68	1.25	21.36	290.613		209.469	405752	6.031	0.0762
						Ireland	2020-12-21	79854	103.92	1.394	1.58					12804	2.568	0.04	25						72.22	67335.3	126.459	5023108									United Kingdom	2020-12-21	2126955	379.046	8.117	1.25	22.397	307.293		215.542	418663	6.223	0.0769
						Ireland	2020-12-22	80620	152.495	0.995	1.6					13225	2.652	0.04	25						75	67335.3	126.459	5023108									United Kingdom	2020-12-22	2160021	489.802	8.147	1.25	22.649	312.714		223.496	442489	6.577	0.0796
						Ireland	2020-12-23	81345	144.333	0.796	1.61					20662	4.144	0.05	20						75	67335.3	126.459	5023108									United Kingdom	2020-12-23	2208213	713.861	8.903	1.25	23.019	308.744		226.311	490721	7.294	0.0805
						Ireland	2020-12-24	82306	191.316	0.796	1.61					22876	4.588	0.05	20						68.52	67335.3	126.459	5023108									United Kingdom	2020-12-24	2254688	688.427	9.302	1.24	23.804	313.914		225.437	459052	6.823	0.0797
						Ireland	2020-12-25	83233	184.547	1.991	1.62					21423	4.296	0.05	20						68.52	67335.3	126.459	5023108									United Kingdom	2020-12-25	2297624	636.005	9.317	1.24	23.938	304.182		229.333	337129	5.011	0.0821
						Ireland	2020-12-26	84151	182.755	2.986	1.63					11999	2.406	0.06	16.7						68.52	67335.3	126.459	5023108									United Kingdom	2020-12-26	2330016	479.818	9.125	1.23	24.915	315.973		236.369	271016	4.028	0.0893
		weekly total			52	Ireland	2020-12-26	81345	1074.04	10.551	1.61	0	39.418	3.953	56.126	116447	23.353	0.05	20	0	0	0	0	0	72.22	67335.3	126.459	5023108	-6.53	271.95						52	United Kingdom	2020-12-26	2208213	3926.43	61.591	1.25	23.019	308.744	0	225.437	2824822	41.987	0.0797
						Ireland	2020-12-27	85176	204.057	0.597	1.63		47.58	10.672	80.632	3536	0.709	0.06	16.7						80.56	67335.3	126.459	5023108	-6.07	263.439							United Kingdom	2020-12-27	2344435	213.587	9.702	1.23	25.937	330.919		246.516	422417	6.278	0.0875
						Ireland	2020-12-28	86472	258.008	1.394	1.67					9405	1.886	0.07	14.3	27		0.01	0		80.56	67335.3	126.459	5023108									United Kingdom	2020-12-28	2385545	608.956	10.236	1.24	27.359	349.954		257.921	355469	5.283	0.0924
						Ireland	2020-12-29	87207	146.324	1.394	1.73					13805	2.768	0.08	12.5	30	84	0.01	0	0.002	80.56	67335.3	126.459	5023108									United Kingdom	2020-12-29	2434065	718.72	10.621	1.23	28.722	372.01		269.253	327792	4.872	0.1024
						Ireland	2020-12-30	87972	152.296	1.792	1.79					17489	3.507	0.1	10	32	1068	0.03	0	0.011	84.26	67335.3	126.459	5023108									United Kingdom	2020-12-30	2480473	687.435	10.695	1.23	30.603	386.63		284.155	403384	5.996	0.1101
						Ireland	2020-12-31	89517	307.578	2.19	1.84					26312	5.277	0.13	7.7	34	1044	0.05	0	0.015	84.26	67335.3	126.459	5023108									United Kingdom	2020-12-31	2563563	1230.8	10.547	1.22	31.433	386.897		296.405	497538	7.395	0.1149
						Ireland	2021-01-01	91237	342.417	1.194	1.9					27389	5.493	0.16	6.2	35	828	0.07	0	0.015	87.96	67335.3	126.459	5023108									United Kingdom	2021-01-01	2635724	1068.91	11.258	1.21	32.025	383.831		313.662	402964	5.989	0.1197
						Ireland	2021-01-02	92857	322.509	1.194	1.96					20846	4.18	0.17	5.9	35	1022	0.09	0	0.016	87.96	67335.3	126.459	5023108									United Kingdom	2021-01-02	2689671	799.109	12.176	1.2	33.418	401.102		327.26	411506	6.116	0.1219
		weekly total			53	Ireland	2021-01-02	87972	1733.19	9.755	1.79	0	47.58	10.672	80.632	118782	23.82	0.1	10	33	4046	0.26	0	0.015	84.26	67335.3	126.459	5023108	-6.07	263.439						53	United Kingdom	2021-01-02	2480473	5327.52	75.235	1.23	30.603	383.831	0	284.155	2821070	41.929	0.1101
						Ireland	2021-01-03	94610	348.987	3.583	1.99		90.382	23.123	169.565	28543	5.724	0.18	5.6	39	30	0.09	0	0.013	87.96	67335.3	126.459	5023108	-2.32	258.075							United Kingdom	2021-01-03	2722153	481.151	11.954	1.18	35.847	422.788		338.948	419568	6.236	0.1301
						Ireland	2021-01-04	98004	675.677	1.593	1.98					20571	4.125	0.2	5	44	1203	0.11	0	0.015	87.96	67335.3	126.459	5023108									United Kingdom	2021-01-04	2783807	913.272	12.324	1.17	37.921	448.504		350.828	466157	6.929	0.1311
						Ireland	2021-01-05	102965	987.636	1.593	1.91					19908	3.992	0.2	5	58	3562	0.18	0	0.025	87.96	67335.3	126.459	5023108									United Kingdom	2021-01-05	2840142	834.482	11.939	1.15	39.18	447.289		363.774	494646	7.352	0.1265
						Ireland	2021-01-06	109075	1216.38	3.583	1.83					28370	5.689	0.21	4.8	74	6815	0.32	0	0.041	87.96	67335.3	126.459	5023108									United Kingdom	2021-01-06	2918114	1154.99	13.272	1.13	41.787	466.042		380.409	552723	8.215	0.1245
						Ireland	2021-01-07	114400	1060.1	3.783	1.72					28610	5.737	0.22	4.5	83	11753	0.55	0	0.072	87.96	67335.3	126.459	5023108									United Kingdom	2021-01-07	2984752	987.099	14.413	1.11	43.387	475.507		400.865	602020	8.948	0.1197
						Ireland	2021-01-08	122232	1559.19	2.787	1.61					27319	5.479	0.22	4.5	91	12701	0.8	0	0.105	87.96	67335.3	126.459	5023108									United Kingdom	2021-01-08	3043536	870.759	15.005	1.09	45.89	493.327		410.435	652107	9.692	0.1155
						Ireland	2021-01-09	128735	1294.62	3.783	1.48					29972	6.011	0.21	4.8	98	8090	0.97	0	0.125	85.19	67335.3	126.459	5023108									United Kingdom	2021-01-09	3096723	787.851	15.598	1.06	46.586	497.016		420.463	528567	7.856	0.1124
		weekly total			54	Ireland	2021-01-09	109075	7142.59	20.705	1.83	0	90.382	23.123	169.565	183293	36.757	0.21	4.8	74	44154	3.02	0	0.041	87.96	67335.3	126.459	5023108	-2.32	258.075						54	United Kingdom	2021-01-09	2918114	6029.6	94.505	1.13	41.787	466.042	0	380.409	3715788	55.228	0.1245
						Ireland	2021-01-10	136962	1637.83	3.783	1.36	17.519	183.353	28.458	260.276	24485	4.91	0.2	5	105	4798	1.06	0	0.139	85.19	67335.3	126.459	5023108	8.04	269.988							United Kingdom	2021-01-10	3144828	712.572	15.583	1.04	48.349	517.057		424.685	444951	6.613	0.1117
						Ireland	2021-01-11	141805	964.144	4.778	1.25					19794	3.969	0.19	5.3	113	8364	1.23	0	0.159	85.19	67335.3	126.459	5023108									United Kingdom	2021-01-11	3184863	593.033	16.161	1.02	49.816	537.351		430.239	535804	7.964	0.1063
						Ireland	2021-01-12	148691	1370.86	6.371	1.15					18945	3.799	0.18	5.6	128	8918	1.41	0	0.175	85.19	67335.3	126.459	5023108									United Kingdom	2021-01-12	3222037	550.653	17.361	0.99	51.786	540.802		436.979	558147	8.296	0.1006
						Ireland	2021-01-13	153617	980.668	8.76	1.07					24583	4.93	0.17	5.9	134	9916	1.6	0	0.183	85.19	67335.3	126.459	5023108									United Kingdom	2021-01-13	3280629	867.915	18.427	0.97	53.711	548.535		434.446	610401	9.072	0.0954
						Ireland	2021-01-14	156669	607.592	6.769	1					28178	5.651	0.16	6.2	140	8109	1.76	0	0.173	85.19	67335.3	126.459	5023108									United Kingdom	2021-01-14	3331276	750.227	19.523	0.95	54.393	551.571		431.38	668595	9.937	0.0928
						Ireland	2021-01-15	160222	707.331	10.949	0.94					22833	4.579	0.15	6.7	145	7713	1.92	0	0.159	85.19	67335.3	126.459	5023108									United Kingdom	2021-01-15	3377785	688.931	19.346	0.93	56.126	558.267		426.64	583179	8.668	0.0913
						Ireland	2021-01-16	164135	779	11.148	0.88					26663	5.347	0.14	7.1	148	5253	2.02	0	0.151	85.19	67335.3	126.459	5023108									United Kingdom	2021-01-16	3421257	643.944	19.864	0.92	57.089	551.942		423.84	479343	7.124	0.0876
		weekly total			55	Ireland	2021-01-16	153617	7047.43	52.558	1.07	17.519	183.353	28.458	260.276	165481	33.185	0.17	5.9	134	53071	11	0	0.159	85.19	67335.3	126.459	5023108	8.04	269.988						55	United Kingdom	2021-01-16	3280629	4807.27	126.265	0.97	53.711	548.535	0	430.239	3880420	57.674	0.0954
						Ireland	2021-01-17	167626	694.988	8.959	0.84	33.645	348.39	21.146	259.486	21441	4.3	0.13	7.7	153	1122	2.04	0	0.14	85.19	67335.3	126.459	5023108	21.24	302.235							United Kingdom	2021-01-17	3462709	614.022	19.583	0.9	57.341	558.756		421.189	403113	5.991	0.0843
						Ireland	2021-01-18	170858	643.426	10.75	0.8					18191	3.648	0.13	7.7	163	8744	2.22	0	0.141	85.19	67335.3	126.459	5023108									United Kingdom	2021-01-18	3493959	462.902	20.96	0.89	58.007	575.094		417.545	570882	8.485	0.0813
						Ireland	2021-01-19	173804	586.489	12.144	0.77					19272	3.865	0.12	8.3	184	8423	2.39	0	0.14	85.19	67335.3	126.459	5023108									United Kingdom	2021-01-19	3523551	438.342	20.145	0.87	58.466	569.347		411.442	581826	8.648	0.0777
						Ireland	2021-01-20	175921	421.452	9.357	0.75					24296	4.872	0.12	8.3	1150	9426	2.57	0.02	0.136	85.19	67335.3	126.459	5023108									United Kingdom	2021-01-20	3569508	680.754	20.708	0.86	58.555	567.851		408.731	642820	9.554	0.0749
						Ireland	2021-01-21	177917	397.364	13.338	0.72					23196	4.652	0.11	9.1	2117	9995	2.77	0.04	0.138	85.19	67335.3	126.459	5023108									United Kingdom	2021-01-21	3610034	600.306	22.027	0.84	58.659	557.645		401.828	655171	9.738	0.0724
						Ireland	2021-01-22	180402	494.714	11.746	0.7					24189	4.851	0.1	10	3089	7774	2.93	0.06	0.136	85.19	67335.3	126.459	5023108									United Kingdom	2021-01-22	3646020	533.055	20.471	0.83	60.377	560.548		397.488	629041	9.349	0.0676
						Ireland	2021-01-23	183000	517.21	11.348	0.68					21492	4.31	0.1	10	3550	4664	3.02	0.07	0.133	85.19	67335.3	126.459	5023108									United Kingdom	2021-01-23	3678522	481.447	19.953	0.82	60.229	547.853		385.49	466773	6.938	0.0659
		weekly total			56	Ireland	2021-01-23	175921	3755.64	77.642	0.75	33.645	348.39	21.146	259.486	152077	30.498	0.12	8.3	1150	50148	17.94	0.02	0.138	85.19	67335.3	126.459	5023108	21.24	302.235						56	United Kingdom	2021-01-23	3569508	3810.83	143.847	0.86	58.555	560.548	0	408.731	3949626	58.703	0.0749
						Ireland	2021-01-24	185357	469.231	14.334	0.66	41.21	386.414	16.403	182.213	19593	3.929	0.09	11.1	3950	1592	3.05	0.08	0.133	85.19	67335.3	126.459	5023108	31.83	349.923							United Kingdom	2021-01-24	3708852	449.274	19.76	0.8	60.392	552.771		376.113	401006	5.96	0.0637
						Ireland	2021-01-25	187262	379.247	12.144	0.65					14884	2.985	0.09	11.1	5246	2677	3.11	0.1	0.112	85.19	67335.3	126.459	5023108									United Kingdom	2021-01-25	3731196	330.978	19.064	0.79	59.725	553.29		359.241	557556	8.287	0.06
						Ireland	2021-01-26	188632	272.74	9.954	0.64					16665	3.342	0.08	12.5	8754	4522	3.2	0.17	0.091	87.96	67335.3	126.459	5023108									United Kingdom	2021-01-26	3748750	260.025	18.353	0.79	58.674	543.809		344.236	605140	8.994	0.0564
						Ireland	2021-01-27	190001	272.54	14.334	0.64					22387	4.489	0.08	12.5	15467	8910	3.37	0.31	0.073	87.96	67335.3	126.459	5023108									United Kingdom	2021-01-27	3779487	455.303	18.694	0.78	58.318	520.627		329.705	764784	11.367	0.0513
						Ireland	2021-01-28	190929	184.746	10.75	0.64					21780	4.368	0.07	14.3	27012	12575	3.62	0.54	0.051	87.96	67335.3	126.459	5023108									United Kingdom	2021-01-28	3807217	410.76	17.361	0.77	58.037	511.769		321.217	758188	11.269	0.0479
						Ireland	2021-01-29	192260	264.975	14.931	0.65					21943	4.4	0.07	14.3	38539	13127	3.89	0.77	0.036	87.96	67335.3	126.459	5023108									United Kingdom	2021-01-29	3833520	389.622	18.249	0.77	56.763	496.275		310.981	661726	9.835	0.0449
						Ireland	2021-01-30	193723	291.254	14.732	0.65					21598	4.331	0.07	14.3	46335	8457	4.05	0.92	0.026	87.96	67335.3	126.459	5023108									United Kingdom	2021-01-30	3858293	366.959	18.131	0.76	56.378	484.025		301.308	427373	6.352	0.0428
		weekly total			57	Ireland	2021-01-30	190001	2134.73	91.179	0.65	41.21	386.414	16.403	182.213	138850	27.844	0.08	12.5	15467	51860	24.29	0.31	0.073	87.96	67335.3	126.459	5023108	31.83	349.923						57	United Kingdom	2021-01-30	3779487	2662.92	129.612	0.78	58.318	520.627	0	329.705	4175773	62.064	0.0513
						Ireland	2021-01-31	194970	248.253	13.139	0.66	43.001	343.811	9.289	129.447	17649	3.539	0.06	16.7	50423	4331	4.14	1	0.023	87.96	67335.3	126.459	5023108	35.71	401.743							United Kingdom	2021-01-31	3880727	332.312	17.124	0.76	54.615	477.655		290.836	587004	8.725	0.039
						Ireland	2021-02-01	196381	280.902	9.755	0.66					15047	3.018	0.06	16.7	58761	9387	4.33	1.17	0.022	87.96	67335.3	126.459	5023108									United Kingdom	2021-02-01	3897894	254.292	15.183	0.75	55.193	483.506		286.199	666192	9.902	0.0372
						Ireland	2021-02-02	197625	247.655	10.75	0.67					16329	3.275	0.06	16.7	63875	5970	4.45	1.27	0.022	87.96	67335.3	126.459	5023108									United Kingdom	2021-02-02	3913677	233.791	14.724	0.75	53.845	466.116		276.437	618978	9.2	0.0364
						Ireland	2021-02-03	198631	200.274	11.348	0.68					18442	3.698	0.06	16.7	70749	8290	4.61	1.41	0.02	87.96	67335.3	126.459	5023108									United Kingdom	2021-02-03	3936649	340.281	14.857	0.75	53.741	449.037		266.054	795077	11.817	0.0348
						Ireland	2021-02-04	199502	173.399	15.329	0.69					20214	4.054	0.06	16.7	81293	12007	4.85	1.62	0.021	87.96	67335.3	126.459	5023108									United Kingdom	2021-02-04	3956914	300.182	14.25	0.74	52.912	431.721		252.885	792858	11.784	0.0328
						Ireland	2021-02-05	200508	200.274	11.746	0.69					20278	4.067	0.06	16.7	89909	12031	5.09	1.79	0.026	87.96	67335.3	126.459	5023108									United Kingdom	2021-02-05	3976828	294.983	14.457	0.74	51.919	416.671		242.723	676576	10.056	0.0305
						Ireland	2021-02-06	201822	261.591	10.352	0.7					19497	3.91	0.05	20	93780	4787	5.18	1.87	0.027	87.96	67335.3	126.459	5023108									United Kingdom	2021-02-06	3995321	273.934	12.235	0.74	49.964	395.044		234.325	449457	6.68	0.0292
		weekly total			58	Ireland	2021-02-06	198631	1612.35	82.419	0.68	43.001	343.811	9.289	129.447	127456	25.561	0.06	16.7	70749	56803	32.65	1.41	0.022	87.96	67335.3	126.459	5023108	35.71	401.743						58	United Kingdom	2021-02-06	3936649	2029.77	102.83	0.75	53.741	449.037	0	266.054	4586142	68.164	0.0348
						Ireland	2021-02-07	202841	202.862	7.963	0.71	39.617	271.943	12.055	112.648	15377	3.084	0.05	20	95082	1644	5.22	1.89	0.027	87.96	67335.3	126.459	5023108	25.84	438.722							United Kingdom	2021-02-07	4011628	241.553	12.872	0.74	48.912	393.326		226.222	587097	8.726	0.0281
						Ireland	2021-02-08	203626	156.278	5.773	0.73					12697	2.546	0.05	20	95965	2080	5.26	1.91	0.027	87.96	67335.3	126.459	5023108									United Kingdom	2021-02-08	4023948	182.494	11.658	0.74	47.846	392.763		216.06	645794	9.598	0.0272
						Ireland	2021-02-09	204646	203.062	8.959	0.74					15126	3.033	0.05	20	96524	4839	5.35	1.92	0.037	87.96	67335.3	126.459	5023108									United Kingdom	2021-02-09	4035612	172.777	11.139	0.74	46.868	377.195		205.069	575532	8.554	0.0265
						Ireland	2021-02-10	205475	165.037	7.366	0.76					18213	3.652	0.05	20	97113	9430	5.54	1.93	0.058	87.96	67335.3	126.459	5023108									United Kingdom	2021-02-10	4051806	239.879	11.539	0.74	46.394	358.516		195.752	755987	11.236	0.0253
						Ireland	2021-02-11	206018	108.1	11.348	0.77					17372	3.484	0.05	20	97566	6663	5.68	1.94	0.072	87.96	67335.3	126.459	5023108									United Kingdom	2021-02-11	4066031	210.713	10.68	0.74	44.972	343.673		188.745	739853	10.996	0.024
						Ireland	2021-02-12	207017	198.881	9.158	0.78					18841	3.778	0.05	20	98094	4939	5.77	1.95	0.075	87.96	67335.3	126.459	5023108									United Kingdom	2021-02-12	4079930	205.884	10.532	0.74	43.594	327.794		181.576	611712	9.092	0.0234
						Ireland	2021-02-13	207879	171.607	5.773	0.79					18174	3.645	0.05	20	100013	3150	5.84	1.99	0.075	87.96	67335.3	126.459	5023108									United Kingdom	2021-02-13	4093069	194.626	9.999	0.74	42.098	307.796		174.821	381478	5.67	0.0227
		weekly total			59	Ireland	2021-02-13	205475	1205.83	56.34	0.76	39.617	271.943	12.055	112.648	115800	23.222	0.05	20	97113	32745	38.66	1.93	0.058	87.96	67335.3	126.459	5023108	25.84	438.722						59	United Kingdom	2021-02-13	4051806	1447.93	78.419	0.74	46.394	358.516	0	195.752	4297453	63.872	0.0253
						Ireland	2021-02-14	208798	182.954	7.565	0.8	33.844	205.45	9.486	81.818	14450	2.898	0.05	20	100042	2742	5.89	1.99	0.082	87.96	67335.3	126.459	5023108	21.3	468.483							United Kingdom	2021-02-14	4105642	186.242	9.406	0.74	42.231	309.011		170.17	380873	5.661	0.0226
						Ireland	2021-02-15	209874	214.21	5.176	0.81					11452	2.297	0.05	20	107943	9880	6.09	2.15	0.084	87.96	67335.3	126.459	5023108									United Kingdom	2021-02-15	4114677	133.834	8.68	0.75	41.55	308.181		164.052	461875	6.865	0.0226
						Ireland	2021-02-16	210660	156.477	5.375	0.81					13119	2.631	0.05	20	116114	13836	6.36	2.31	0.088	87.96	67335.3	126.459	5023108									United Kingdom	2021-02-16	4123672	133.242	8.917	0.75	40.113	296.82		160.468	493943	7.341	0.0226
						Ireland	2021-02-17	211480	163.246	5.773	0.81					17122	3.434	0.05	20	124581	18234	6.73	2.48	0.091	87.96	67335.3	126.459	5023108									United Kingdom	2021-02-17	4138407	218.267	9.095	0.75	38.721	285.547		155.861	559842	8.321	0.0237
						Ireland	2021-02-18	212191	141.546	6.171	0.82					15829	3.174	0.05	20	132944	16841	7.06	2.65	0.097	87.96	67335.3	126.459	5023108									United Kingdom	2021-02-18	4151346	191.664	8.414	0.76	37.551	271.92		150.913	547666	8.14	0.0246
						Ireland	2021-02-19	212829	127.013	4.579	0.82					17036	3.416	0.05	20	139542	16004	7.38	2.78	0.112	87.96	67335.3	126.459	5023108									United Kingdom	2021-02-19	4163288	176.895	7.466	0.76	36.573	262.262		147.447	514412	7.646	0.0244
						Ireland	2021-02-20	213725	178.376	6.769	0.83					15606	3.13	0.05	20	143125	9483	7.57	2.85	0.125	87.96	67335.3	126.459	5023108									United Kingdom	2021-02-20	4175081	174.688	7.717	0.76	34.929	250.159		142.366	390240	5.8	0.0235
		weekly total			60	Ireland	2021-02-20	211480	1163.82	41.408	0.81	33.844	205.45	9.486	81.818	104614	20.98	0.05	20	124581	87020	47.08	2.48	0.091	87.96	67335.3	126.459	5023108	21.3	468.483						60	United Kingdom	2021-02-20	4138407	1214.83	59.695	0.75	38.721	285.547	0	155.861	3348851	49.774	0.0235
						Ireland	2021-02-21	214478	149.907	3.982	0.83	30.061	165.435	4.941	69.763	14901	2.988	0.05	20	144158	2154	7.61	2.87	0.12	87.96	67335.3	126.459	5023108	9.13	481.237							United Kingdom	2021-02-21	4185809	158.912	6.947	0.76	34.499	247.464		136.723	576708	8.572	0.0219
						Ireland	2021-02-22	215456	194.7	5.773	0.83					11828	2.372	0.05	20	145293	5094	7.71	2.89	0.126	87.96	67335.3	126.459	5023108									United Kingdom	2021-02-22	4194122	123.139	6.695	0.76	33.67	247.538		131.049	694624	10.324	0.0207
						Ireland	2021-02-23	216135	135.175	3.384	0.83					13841	2.776	0.05	20	146369	14457	8	2.91	0.148	87.96	67335.3	126.459	5023108									United Kingdom	2021-02-23	4202220	119.954	6.088	0.76	31.744	236.28		125.509	610799	9.078	0.0196
						Ireland	2021-02-24	216821	136.569	3.583	0.82					16607	3.33	0.05	20	148488	19078	8.38	2.96	0.168	87.96	67335.3	126.459	5023108									United Kingdom	2021-02-24	4213877	172.673	5.599	0.76	31.374	228.118		119.762	735678	10.934	0.018
						Ireland	2021-02-25	217378	110.888	3.982	0.83					18206	3.651	0.04	25	150261	19889	8.78	2.99	0.196	87.96	67335.3	126.459	5023108									United Kingdom	2021-02-25	4223640	144.618	5.614	0.76	30.322	217.971		114.4	753189	11.195	0.0167
						Ireland	2021-02-26	217948	113.476	5.176	0.84					19178	3.846	0.04	25	153045	18887	9.15	3.05	0.215	87.96	67335.3	126.459	5023108									United Kingdom	2021-02-26	4232487	131.049	5.422	0.76	29.196	206.669		108.252	613321	9.116	0.0155
						Ireland	2021-02-27	218556	121.041	5.574	0.84					18273	3.664	0.04	25	153754	9721	9.35	3.06	0.224	87.96	67335.3	126.459	5023108									United Kingdom	2021-02-27	4240511	118.858	5.259	0.75	28.189	194.656		103.142	375994	5.588	0.0149
		weekly total			61	Ireland	2021-02-27	216821	961.756	31.454	0.83	30.061	165.435	4.941	69.763	112834	22.627	0.05	20	148488	89280	58.98	2.96	0.168	87.96	67335.3	126.459	5023108	9.13	481.237						61	United Kingdom	2021-02-27	4213877	969.203	41.624	0.76	31.374	228.118	0	119.762	4360313	64.807	0.018
						Ireland	2021-02-28	219329	153.889	2.389	0.84	27.075	129.8	3.953	45.85	13102	2.627	0.04	25	153817	2518	9.4	3.06	0.228	87.96	67335.3	126.459	5023108	1.63	483.403							United Kingdom	2021-02-28	4247293	100.461	4.488	0.76	26.411	187.62		97.543	530682	7.888	0.0142
						Ireland	2021-03-01	220058	145.129	3.185	0.84					12210	2.449	0.04	25	154628	6457	9.52	3.08	0.232	84.26	67335.3	126.459	5023108									United Kingdom	2021-03-01	4252242	73.309	4.562	0.76	26.752	189.086		93.084	762849	11.338	0.0127
						Ireland	2021-03-02	221030	193.506	3.583	0.83					11680	2.342	0.04	25	156251	13842	9.8	3.11	0.229	84.26	67335.3	126.459	5023108									United Kingdom	2021-03-02	4257115	72.183	4.148	0.76	25.315	178.095		88.922	719140	10.689	0.012
						Ireland	2021-03-03	221351	63.905	2.19	0.83					15277	3.064	0.04	25	157769	14450	10.09	3.14	0.218	84.26	67335.3	126.459	5023108									United Kingdom	2021-03-03	4264307	106.534	4.385	0.76	24.397	169.163		84.389	868326	12.906	0.0109
						Ireland	2021-03-04	221708	71.072	2.787	0.83					14244	2.856	0.04	25	159476	20453	10.49	3.17	0.219	84.26	67335.3	126.459	5023108									United Kingdom	2021-03-04	4271226	102.49	3.6	0.77	23.538	160.512		80.478	1026704	15.26	0.0096
						Ireland	2021-03-05	222267	111.286	2.787	0.83					16640	3.337	0.04	25	161893	20898	10.91	3.22	0.226	84.26	67335.3	126.459	5023108									United Kingdom	2021-03-05	4277398	91.425	3.229	0.78	22.841	151.402		76.597	992452	14.751	0.0084
						Ireland	2021-03-06	222727	91.577	1.792	0.85					13325	2.672	0.04	25	162051	10578	11.12	3.23	0.23	84.26	67335.3	126.459	5023108									United Kingdom	2021-03-06	4283335	87.944	3.466	0.79	21.464	142.514		75.042	468764	6.967	0.008
		weekly total			62	Ireland	2021-03-06	221351	830.364	18.713	0.83	27.075	129.8	3.953	45.85	96478	19.347	0.04	25	157769	89196	71.33	3.14	0.228	84.26	67335.3	126.459	5023108	1.63	483.403						62	United Kingdom	2021-03-06	4264307	634.346	27.878	0.76	24.397	169.163	0	84.389	5368917	79.799	0.0109
						Ireland	2021-03-07	223247	103.522	2.787	0.86	22.297	97.35	3.953	46.64	13756	2.759	0.03	33.3	162076	1566	11.15	3.23	0.228	84.26	67335.3	126.459	5023108	-7.19	473.616							United Kingdom	2021-03-07	4288802	80.982	3.288	0.79	20.649	138.752		71.442	812404	12.075	0.0074
						Ireland	2021-03-08	223777	105.512	1.394	0.87					10682	2.142	0.03	33.3	163597	8210	11.32	3.26	0.231	84.26	67335.3	126.459	5023108									United Kingdom	2021-03-08	4293430	68.554	3.096	0.8	20.086	138.93		67.843	1605640	23.865	0.0063
						Ireland	2021-03-09	224297	103.522	2.389	0.89					13585	2.724	0.03	33.3	166720	16992	11.65	3.32	0.235	84.26	67335.3	126.459	5023108									United Kingdom	2021-03-09	4297840	65.325	2.918	0.81	19.138	132.012		63.962	1478789	21.979	0.0056
						Ireland	2021-03-10	224729	86.003	1.394	0.91					15592	3.127	0.03	33.3	170734	17784	12.01	3.4	0.238	84.26	67335.3	126.459	5023108									United Kingdom	2021-03-10	4304730	102.061	2.918	0.82	18.309	123.761		61.844	1642936	24.419	0.005
						Ireland	2021-03-11	225035	60.918	2.986	0.92					15750	3.159	0.03	33.3	172849	20632	12.42	3.44	0.237	84.26	67335.3	126.459	5023108									United Kingdom	2021-03-11	4311218	96.106	2.726	0.83	17.657	118.236		59.474	1715995	25.505	0.0046
						Ireland	2021-03-12	225666	125.619	2.389	0.93					16499	3.309	0.03	33.3	174206	18723	12.79	3.47	0.234	84.26	67335.3	126.459	5023108									United Kingdom	2021-03-12	4317469	92.595	2.385	0.84	16.442	113.259		57.666	1505763	22.38	0.0044
						Ireland	2021-03-13	226257	117.656	0.995	0.93					16203	3.249	0.03	33.3	174387	8523	12.96	3.47	0.228	84.26	67335.3	126.459	5023108									United Kingdom	2021-03-13	4323402	87.885	2.563	0.84	16.102	108.163		55.089	456751	6.789	0.0044
		weekly total			63	Ireland	2021-03-13	224729	702.752	14.334	0.91	22.297	97.35	3.953	46.64	102067	20.469	0.03	33.3	170734	92430	84.3	3.4	0.234	84.26	67335.3	126.459	5023108	-7.19	473.616						63	United Kingdom	2021-03-13	4304730	593.508	19.894	0.82	18.309	123.761	0	61.844	9218278	137.012	0.005
						Ireland	2021-03-14	226898	127.61	0.796	0.94	18.315	73.66	5.336	39.921	13349	2.677	0.03	33.3	174413	426	12.97	3.47	0.225	84.26	67335.3	126.459	5023108	-14.56	453.522							United Kingdom	2021-03-14	4329119	84.685	2	0.85	15.539	107.171		53.578	977246	14.525	0.0043
						Ireland	2021-03-15	227436	107.105	1.593	0.95					10586	2.123	0.03	33.3	175420	3690	13.04	3.49	0.213	84.26	67335.3	126.459	5023108									United Kingdom	2021-03-15	4333500	64.895	2	0.85	15.05	105.542		52.556	1673060	24.867	0.0043
						Ireland	2021-03-16	227819	76.248	2.19	0.96					11392	2.285	0.03	33.3	179256	12816	13.3	3.57	0.199	84.26	67335.3	126.459	5023108									United Kingdom	2021-03-16	4337925	65.547	2.044	0.86	14.339	100.209		50.571	1413584	21.01	0.0042
						Ireland	2021-03-17	228394	114.471	1.593	0.97					15990	3.207	0.03	33.3	181697	7361	13.45	3.62	0.174	84.26	67335.3	126.459	5023108									United Kingdom	2021-03-17	4344628	99.291	2.059	0.86	13.702	96.254		48.631	1702867	25.31	0.0042
						Ireland	2021-03-18	228741	69.081	1.593	0.98					13514	2.71	0.03	33.3	186402	16466	13.77	3.71	0.155	84.26	67335.3	126.459	5023108									United Kingdom	2021-03-18	4350491	86.848	1.689	0.87	13.02	89.781		47.223	1542840	22.931	0.0042
						Ireland	2021-03-19	229293	109.892	2.19	0.99					12942	2.595	0.03	33.3	192550	16551	14.1	3.83	0.135	84.26	67335.3	126.459	5023108									United Kingdom	2021-03-19	4356469	88.551	1.881	0.87	12.295	85.811		45.727	995442	14.795	0.0043
						Ireland	2021-03-20	229874	115.665	1.792	1					16621	3.333	0.04	25	195686	8407	14.27	3.9	0.126	84.26	67335.3	126.459	5023108									United Kingdom	2021-03-20	4362101	83.426	1.481	0.87	11.658	81.174		44.246	474296	7.049	0.0043
		weekly total			64	Ireland	2021-03-20	228394	720.072	11.747	0.97	18.315	73.66	5.336	39.921	94394	18.93	0.03	33.3	181697	65717	94.9	3.62	0.174	84.26	67335.3	126.459	5023108	-14.56	453.522						64	United Kingdom	2021-03-20	4344628	573.243	13.154	0.86	13.702	96.254	0	48.631	8779335	130.487	0.0043
						Ireland	2021-03-21	230384	101.531	0.995	1.01	16.325	69.678	3.755	39.328	14882	2.984	0.04	25	195748	3724	14.34	3.9	0.136	84.26	67335.3	126.459	5023108	-8.68	442.412							United Kingdom	2021-03-21	4367281	76.731	1.541	0.88	11.376	79.501		43.224	1892931	28.135	0.0039
						Ireland	2021-03-22	230909	104.517	0.995	1.01					12722	2.551	0.04	25	198174	9864	14.54	3.95	0.149	84.26	67335.3	126.459	5023108									United Kingdom	2021-03-22	4371528	62.91	1.496	0.88	11.08	79.382		41.165	1314840	19.543	0.0041
						Ireland	2021-03-23	231677	152.893	2.19	1.01					15044	3.017	0.04	25	205594	20005	14.94	4.09	0.159	84.26	67335.3	126.459	5023108									United Kingdom	2021-03-23	4376918	79.841	1.881	0.88	10.532	75.234		40.128	894576	13.296	0.0044
						Ireland	2021-03-24	232197	103.522	0.597	1.01					20112	4.033	0.03	33.3	215390	23452	15.41	4.29	0.184	84.26	67335.3	126.459	5023108									United Kingdom	2021-03-24	4383377	95.676	1.585	0.87	10.102	71.191		38.75	1829687	27.195	0.0043
						Ireland	2021-03-25	232562	72.664	0.199	1					17979	3.606	0.03	33.3	225630	31143	16.03	4.49	0.21	84.26	67335.3	126.459	5023108									United Kingdom	2021-03-25	4388861	81.234	1.407	0.87	9.332	66.954		37.18	1413390	21.007	0.0043
						Ireland	2021-03-26	233242	135.374	1.394	0.99					18491	3.708	0.03	33.3	235148	29243	16.61	4.68	0.237	84.26	67335.3	126.459	5023108									United Kingdom	2021-03-26	4395085	92.195	1.037	0.86	9.11	65.517		35.995	731929	10.879	0.0046
						Ireland	2021-03-27	233836	118.253	1.194	0.99					21134	4.238	0.03	33.3	240517	17147	16.95	4.79	0.255	84.26	67335.3	126.459	5023108									United Kingdom	2021-03-27	4400701	83.189	1.17	0.86	8.799	64.791		34.677	479181	7.122	0.0044
		weekly total			65	Ireland	2021-03-27	232197	788.754	7.564	1.01	16.325	69.678	3.755	39.328	120364	24.137	0.03	33.3	215390	134578	108.82	4.29	0.184	84.26	67335.3	126.459	5023108	-8.68	442.412						65	United Kingdom	2021-03-27	4383377	571.776	10.117	0.87	10.102	71.191	0	38.75	8556534	127.177	0.0043
						Ireland	2021-03-28	234405	113.276	1.991	0.98	15.13	65.497	4.348	32.213	19619	3.934	0.03	33.3					0.281	84.26	67335.3	126.459	5023108	-5.51	435.433							United Kingdom	2021-03-28	4405268	67.65	1.111	0.85	8.621	61.044		33.344	1649207	24.512	0.0044
						Ireland	2021-03-29	235015	121.439	1.792	0.97					13507	2.709	0.03	33.3	252833		17.7	5.03	0.295	84.26	67335.3	126.459	5023108									United Kingdom	2021-03-29	4408999	55.267	0.963	0.84	8.636	61.31		31.67	1013435	15.063	0.0045
						Ireland	2021-03-30	235619	120.244	1.194	0.96					14957	2.999	0.03	33.3	263360	26392	18.22	5.24	0.305	84.26	67335.3	126.459	5023108									United Kingdom	2021-03-30	4414029	74.509	0.741	0.84	8.414	58.14		30.026	718595	10.68	0.0044
						Ireland	2021-03-31	236156	106.906	0.995	0.95					21152	4.242	0.03	33.3	274968	31351	18.84	5.47	0.322	84.26	67335.3	126.459	5023108									United Kingdom	2021-03-31	4418225	62.155	1.052	0.83	8.103	54.63		28.841	1298280	19.296	0.0045
						Ireland	2021-04-01	236522	72.863	0.995	0.95					19535	3.918	0.03	33.3	288708	33910	19.52	5.75	0.32	84.26	67335.3	126.459	5023108									United Kingdom	2021-04-01	4422004	55.978	0.83	0.83	7.658	51.889		27.182	1060114	15.757	0.0045
						Ireland	2021-04-02	236932	81.623	1.394	0.94					19031	3.816	0.03	33.3	293360	12218	19.76	5.84	0.285	84.26	67335.3	126.459	5023108									United Kingdom	2021-04-02	4425970	58.748	1.081	0.82	7.184	49.253		26.337	602897	8.961	0.0042
						Ireland	2021-04-03	237678	148.514	1.991	0.92					16662	3.341	0.03	33.3	293539	3231	19.83	5.84	0.26	84.26	67335.3	126.459	5023108									United Kingdom	2021-04-03	4429644	54.422	0.933	0.82	7.081	47.416		25.626	428317	6.366	0.0041
		weekly total			66	Ireland	2021-04-03	236156	764.865	10.352	0.95	15.13	65.497	4.348	32.213	124463	24.959	0.03	33.3	281838	107102	113.87	5.61	0.295	84.26	67335.3	126.459	5023108	-5.51	435.433						66	United Kingdom	2021-04-03	4418225	428.729	6.711	0.83	8.103	54.63	0	28.841	6770845	100.635	0.0044
						Ireland	2021-04-04	238265	116.86	1.194	0.91	13.338	59.127	2.174	28.063	13946	2.797	0.03	33.3	294164	4087	19.91	5.86	0.235	84.26	67335.3	126.459	5023108	-1.43	433.629							United Kingdom	2021-04-04	4432391	40.691	0.741	0.82	6.947	47.179		24.515	834074	12.397	0.0044
						Ireland	2021-04-05	238773	101.133	0.995	0.9					11954	2.397	0.03	33.3	302341	20200	20.31	6.02	0.233	84.26	67335.3	126.459	5023108									United Kingdom	2021-04-05	4434899	37.151	0.622	0.82	6.829	47.609		24.338	876309	13.025	0.0042
						Ireland	2021-04-06	239226	90.183	1.194	0.89					13864	2.78	0.03	33.3	312853	28903	20.89	6.23	0.24	84.26	67335.3	126.459	5023108									United Kingdom	2021-04-06	4437312	35.743	0.785	0.82	6.71	45.964		23.819	702283	10.438	0.0039
						Ireland	2021-04-07	239544	63.307	0.597	0.89					16151	3.239	0.03	33.3	323460	30815	21.5	6.44	0.242	84.26	67335.3	126.459	5023108									United Kingdom	2021-04-07	4440056	40.646	0.667	0.83	6.518	44.068		23.345	1065099	15.831	0.0039
						Ireland	2021-04-08	239985	87.794	0.995	0.88					19214	3.853	0.02	50	332651	29881	22.09	6.62	0.243	84.26	67335.3	126.459	5023108									United Kingdom	2021-04-08	4443369	49.075	0.667	0.83	6.236	41.861		22.975	1032348	15.344	0.0036
						Ireland	2021-04-09	240403	83.215	0.597	0.88					16795	3.368	0.02	50	336856	15400	22.4	6.71	0.253	84.26	67335.3	126.459	5023108									United Kingdom	2021-04-09	4446622	48.186	0.681	0.84	5.999	40.824		22.545	735246	10.928
						Ireland	2021-04-10	240801	79.234	0.995	0.89					16849	3.379	0.02	50	337237	3258	22.47	6.71	0.253	84.26	67335.3	126.459	5023108									United Kingdom	2021-04-10	4449769	46.616	0.904	0.85	5.703	38.78		21.982	505198	7.509	0.0028
		weekly total			67	Ireland	2021-04-10	239544	621.726	6.567	0.89	13.338	59.127	2.174	28.063	108773	21.813	0.03	33.3	323460	132544	149.57	6.44	0.242	84.26	67335.3	126.459	5023108	-1.43	433.629						67	United Kingdom	2021-04-10	4440056	298.108	5.067	0.83	6.518	44.068	0	23.345	5750557	85.472	0.0039
						Ireland	2021-04-11	241270	93.368	0.995	0.89	10.75	46.187	2.964	26.087	14355	2.879	0.02	50	340062	10624	22.68	6.77	0.265	84.26	67335.3	126.459	5023108	-8.12	423.521							United Kingdom	2021-04-11	4452722	43.742	0.563	0.86	5.703	37.314		22.16	1243567	18.483	0.0025
						Ireland	2021-04-12	241721	89.785	0.597	0.9					11918	2.39	0.02	50	348665	20141	23.08	6.94	0.264	80.56	67335.3	126.459	5023108									United Kingdom	2021-04-12	4455102	35.255	0.637	0.87	5.584	36.499		21.656	1017562	15.124	0.0025
						Ireland	2021-04-13	242023	60.122	0.398	0.9					13650	2.737	0.02	50	355276	26976	23.62	7.07	0.269	80.56	67335.3	126.459	5023108									United Kingdom	2021-04-13	4457478	35.195	0.607	0.88	5.481	35.255		21.034	745262	11.077	0.0025
						Ireland	2021-04-14	242408	76.646	1.194	0.91					16872	3.384	0.02	50	366105	37957	24.37	7.29	0.289	80.56	67335.3	126.459	5023108									United Kingdom	2021-04-14	4460359	42.676	0.563	0.88	5.199	33.596		20.442	1190468	17.694	0.0025
						Ireland	2021-04-15	242762	70.474	0.796	0.91					14926	2.993	0.02	50	375963	37840	25.12	7.48	0.31	80.56	67335.3	126.459	5023108									United Kingdom	2021-04-15	4462854	36.958	0.696	0.89	4.873	32.114		19.775	1101823	16.376	0.0024
						Ireland	2021-04-16	243183	83.813	0.796	0.93					15404	3.089	0.02	50	380539	20440	25.53	7.58	0.323	80.56	67335.3	126.459	5023108									United Kingdom	2021-04-16	4465366	37.21	0.518	0.89	4.918	31.285		19.064	748755	11.129	0.0028
						Ireland	2021-04-17	243480	59.127	0.995	0.94					14999	3.008	0.02	50	381031	1574	25.56	7.59	0.318	80.56	67335.3	126.459	5023108									United Kingdom	2021-04-17	4467711	34.736	0.637	0.9	4.785	29.715		18.664	515208	7.658	0.0027
		weekly total			68	Ireland	2021-04-17	242408	533.335	5.771	0.91	10.75	46.187	2.964	26.087	102124	20.48	0.02	50	366105	155552	169.96	7.29	0.289	80.56	67335.3	126.459	5023108	-8.12	423.521						68	United Kingdom	2021-04-17	4460359	265.772	4.221	0.88	5.199	33.596	0	20.442	6562645	97.541	0.0025
						Ireland	2021-04-18	243897	83.016	0.597	0.96	9.357	38.223	3.557	23.123	14507	2.909	0.02	50	383303	9047	25.74	7.63	0.315	80.56	67335.3	126.459	5023108	-4.17	418.388							United Kingdom	2021-04-18	4470058	34.766	0.474	0.9	4.607	28.9		17.657	1713288	25.465	0.0026
						Ireland	2021-04-19	244316	83.414	0.398	0.98					11881	2.383	0.02	50	390642	22447	26.19	7.78	0.325	80.56	67335.3	126.459	5023108									United Kingdom	2021-04-19	4471780	25.508	0.622	0.91	4.71	29.329		17.257	1211357	18.004	0.0024
						Ireland	2021-04-20	244586	53.752	1.194	1					15085	3.025	0.02	50	400561	36677	26.92	7.97	0.343	80.56	67335.3	126.459	5023108									United Kingdom	2021-04-20	4474364	38.276	0.459	0.91	4.444	28.115		16.561	807973	12.009	0.0024
						Ireland	2021-04-21	244989	80.229	0	1.02					19058	3.822	0.02	50	412763	43854	27.79	8.22	0.356	80.56	67335.3	126.459	5023108									United Kingdom	2021-04-21	4477102	40.558	0.326	0.91	4.088	27.626		16.22	1401584	20.832	0.0023
						Ireland	2021-04-22	245375	76.845	0.398	1.03					18095	3.629	0.02	50	425138	46005	28.71	8.46	0.372	80.56	67335.3	126.459	5023108									United Kingdom	2021-04-22	4479643	37.639	0.518	0.92	3.866	26.115		15.642	1229891	18.28	0.0023
						Ireland	2021-04-23	245773	79.234	0.995	1.03					19557	3.922	0.02	50	432161	30737	29.32	8.6	0.395	80.56	67335.3	126.459	5023108									United Kingdom	2021-04-23	4482351	40.113	0.533	0.92	3.6	25.523		15.553	782506	11.63	0.0023
						Ireland	2021-04-24	246388	122.434	0.398	1.03					17803	3.57	0.02	50	432477	10081	29.52	8.61	0.419	80.56	67335.3	126.459	5023108									United Kingdom	2021-04-24	4484760	35.684	0.489	0.92	3.555	24.456		15.139	509883	7.578	0.0023
		weekly total			69	Ireland	2021-04-24	244989	578.924	3.98	1.02	9.357	38.223	3.557	23.123	115986	23.26	0.02	50	412763	198848	194.19	8.22	0.356	80.56	67335.3	126.459	5023108	-4.17	418.388						69	United Kingdom	2021-04-24	4477102	252.544	3.421	0.91	4.088	27.626	0	16.22	7656482	113.798	0.0023
						Ireland	2021-04-25	246821	86.202	0.597	1.03	9.357	35.038	1.976	24.111	15829	3.174	0.02	50	435547	18680	29.89	8.67	0.444	80.56	67335.3	126.459	5023108	0.24	418.668							United Kingdom	2021-04-25	4486780	29.922	0.43	0.92	3.422	23.686		15.109	1493365	22.196	0.0023
						Ireland	2021-04-26	247282	91.776	0.398	1.03					12839	2.575	0.02	50	443389	33779	30.57	8.83	0.475	80.56	67335.3	126.459	5023108									United Kingdom	2021-04-26	4488344	23.167	0.356	0.93	3.363	23.997		14.487	1199927	17.835	0.0022
						Ireland	2021-04-27	247711	85.405	0.398	1.03					15273	3.063	0.02	50	452035	34709	31.26	9	0.473	80.56	67335.3	126.459	5023108									United Kingdom	2021-04-27	4490463	31.388	0.4	0.93	3.17	22.812		14.931	791865	11.77	0.0022
						Ireland	2021-04-28	248147	86.799	0.796	1.03					20498	4.111	0.02	50	463382	43058	32.11	9.23	0.473	80.56	67335.3	126.459	5023108									United Kingdom	2021-04-28	4493090	38.913	0.311	0.94	3.081	22.012		14.072	1383683	20.566	0.0022
						Ireland	2021-04-29	248567	83.614	0.597	1.03					19880	3.987	0.02	50	476940	49680	33.1	9.49	0.481	80.56	67335.3	126.459	5023108									United Kingdom	2021-04-29	4495268	32.262	0.37	0.94	2.903	21.345		13.791	1202556	17.874	0.0021
						Ireland	2021-04-30	248935	73.261	0.398	1.03					22296	4.471	0.02	50	483667	23381	33.57	9.63	0.461	80.56	67335.3	126.459	5023108									United Kingdom	2021-04-30	4497767	37.017	0.311	0.94	2.74	19.908		13.213	727001	10.805	0.0021
						Ireland	2021-05-01	249404	93.368	0.398	1.03					18934	3.797	0.02	50	484599	13419	33.84	9.65	0.468	80.56	67335.3	126.459	5023108									United Kingdom	2021-05-01	4499997	33.033	0.252	0.95	2.785	18.709		12.754	501219	7.45	0.0021
		weekly total			70	Ireland	2021-05-01	248147	600.425	3.582	1.03	9.357	35.038	1.976	24.111	125549	25.178	0.02	50	463382	216706	224.34	9.23	0.473	80.56	67335.3	126.459	5023108	0.24	418.668						70	United Kingdom	2021-05-01	4493090	225.702	2.43	0.94	3.081	22.012	0	14.072	7299616	108.496	0.0022
						Ireland	2021-05-02	249948	108.299	0.199	1.02	8.959	30.459	1.186	17.984	17992	3.608	0.02	50	485566	15256	34.14	9.67	0.465	80.56	67335.3	126.459	5023108	-0.6	417.946							United Kingdom	2021-05-02	4501822	27.033	0.237	0.95	2.903	18.709		12.517	851515	12.656	0.0023
						Ireland	2021-05-03	250515	112.878	0.597	1.01					13379	2.683	0.02	50	492392	33511	34.81	9.8	0.467	80.56	67335.3	126.459	5023108									United Kingdom	2021-05-03	4503254	21.212	0.237	0.96	2.77	18.975		12.354	1206119	17.927	0.0022
						Ireland	2021-05-04	250916	79.831	0.398	0.99					14160	2.84	0.02	50	505940	45707	35.72	10.07	0.484	80.56	67335.3	126.459	5023108									United Kingdom	2021-05-04	4504775	22.53	0.281	0.97	2.681	18.886		11.45	990796	14.726	0.0021
						Ireland	2021-05-05	251368	89.984	0.199	0.98					19503	3.911	0.02	50	520463	51844	36.75	10.36	0.501	80.56	67335.3	126.459	5023108									United Kingdom	2021-05-05	4506859	30.87	0.252	0.98	2.696	18.101		11.539	1247207	18.537	0.0021
						Ireland	2021-05-06	251750	76.049	0.199	0.98					20862	4.184	0.02	50	535667	55826	37.86	10.66	0.514	80.56	67335.3	126.459	5023108									United Kingdom	2021-05-06	4509412	37.817	0.222	0.99	2.414	16.931		11.835	1198680	17.816	0.0021
						Ireland	2021-05-07	252165	82.618	0.398	0.98					18793	3.769	0.02	50	542749	32731	38.51	10.81	0.539	80.56	67335.3	126.459	5023108									United Kingdom	2021-05-07	4511981	38.054	0.326	1	2.355	16.916		11.673	743056	11.044	0.0021
						Ireland	2021-05-08	252552	77.044	0.199	0.98					23787	4.77	0.02	50	543690	20629	38.92	10.82	0.56	80.56	67335.3	126.459	5023108									United Kingdom	2021-05-08	4514307	34.455	0.252	1.01	2.237	16.59		11.821	511453	7.602	0.0022
		weekly total			71	Ireland	2021-05-08	251368	626.703	2.189	0.98	8.959	30.459	1.186	17.984	128476	25.765	0.02	50	520463	255504	256.71	10.36	0.501	80.56	67335.3	126.459	5023108	-0.6	417.946						71	United Kingdom	2021-05-08	4506859	211.971	1.807	0.98	2.681	18.101	0	11.821	6748826	100.308	0.0021
						Ireland	2021-05-09	252982	85.604	0.398	0.99	7.167	27.274	2.767	13.439	17071	3.423	0.02	50	548532	33720	39.59	10.92	0.602	80.56	67335.3	126.459	5023108	6.94	426.168							United Kingdom	2021-05-09	4516289	29.359	0.267	1.02	2.133	16.279		11.524	1342198	19.949	0.002
						Ireland	2021-05-10	253381	79.433	0.597	0.99					13518	2.711	0.02	50	563516	48922	40.57	11.22	0.623	55.56	67335.3	126.459	5023108									United Kingdom	2021-05-10	4517898	23.834	0.296	1.03	2.207	16.472		11.287	1118448	16.624	0.0021
						Ireland	2021-05-11	253887	100.734	0.597	0.99					16710	3.351	0.02	50	584633	52445	41.61	11.64	0.62	55.56	67335.3	126.459	5023108									United Kingdom	2021-05-11	4520205	34.173	0.163	1.04	2.044	16.146		11.376			0.0025
						Ireland	2021-05-12	254267	75.65	0.199	0.99					19634	3.937	0.02	50	610278	61674	42.84	12.15	0.617	55.56	67335.3	126.459	5023108									United Kingdom	2021-05-12	4523014	41.609	0.119	1.05	2.015	15.583		11.391			0.003
						Ireland	2021-05-13	254645	75.252	0.199	0.99					19701	3.951	0.02	50	638478	66450	44.16	12.71	0.611	55.56	67335.3	126.459	5023108									United Kingdom	2021-05-13	4525343	34.499	0.311	1.06	1.911	14.665		11.124			0.0037
						Ireland	2021-05-14	255091	88.79	0	0.99					19450	3.901	0.02	50	650972	41394	44.99	12.96	0.62	55.56	67335.3	126.459	5023108									United Kingdom	2021-05-14	4527678	34.588	0.222	1.06	1.837	14.309		11.05	734506	10.917	0.0036
						Ireland	2021-05-15	255528	86.998	0	0.99					21847	4.381	0.02	50	652172	24402	45.47	12.98	0.63	55.56	67335.3	126.459	5023108									United Kingdom	2021-05-15	4529860	32.322	0.222	1.08	1.792	14.161		10.769	473085	7.031	0.0037
		weekly total			72	Ireland	2021-05-15	254267	592.461	1.99	0.99	7.167	27.274	2.767	13.439	127931	25.655	0.02	50	610278	329007	299.23	12.15	0.62	55.56	67335.3	126.459	5023108	6.94	426.168						72	United Kingdom	2021-05-15	4523014	230.384	1.6	1.05	2.015	15.583	0	11.287	3668237	54.521	0.003
						Ireland	2021-05-16	255948	83.614	0.199	0.99	6.769	21.7	1.976	15.02	14373	2.882	0.02	50	656260	39504	46.26	13.06	0.648	55.56	67335.3	126.459	5023108	2.51	429.056							United Kingdom	2021-05-16	4531798	28.707	0.207	1.09	1.822	13.806		10.458	1112354	16.533	0.0039
						Ireland	2021-05-17	256409	91.776	0.199	1					13345	2.676	0.02	50	668908	51699	47.29	13.32	0.663	55.56	67335.3	126.459	5023108									United Kingdom	2021-05-17	4533426	24.115	0.222	1.1	1.852	13.835		10.399	1219038	18.119	0.0037
						Ireland	2021-05-18	256784	74.655	0.398	1.01					16964	3.402	0.02	50	686741	54893	48.38	13.67	0.679	55.56	67335.3	126.459	5023108									United Kingdom	2021-05-18	4535349	28.485	0.207	1.12	1.837	13.154		10.68	794646	11.811
						Ireland	2021-05-19	257163	75.451	0	1.01					20743	4.16	0.02	50	706531	58919	49.55	14.07	0.688	55.56	67335.3	126.459	5023108									United Kingdom	2021-05-19	4538207	42.335	0.193	1.14	1.807	13.45		10.784	1208378	17.96	0.0022
						Ireland	2021-05-20	257528	72.664	0.597	1.01					18572	3.724	0.02	50	744739	64083	50.83	14.83	0.695	55.56	67335.3	126.459	5023108									United Kingdom	2021-05-20	4541019	41.654	0.163	1.15	1.822	13.376		11.199	1127326	16.755	0.0019
						Ireland	2021-05-21	258054	104.716	0.398	1					18950	3.8	0.02	50	768529	40414	51.63	15.3	0.698	55.56	67335.3	126.459	5023108									United Kingdom	2021-05-21	4543832	41.669	0.059	1.17	1.837	13.524		11.584	771992	11.474	0.002
						Ireland	2021-05-22	258524	93.568	0	0.99					23519	4.717	0.02	50	784278	23990	52.11	15.61	0.684	55.56	67335.3	126.459	5023108									United Kingdom	2021-05-22	4546349	37.284	0.104	1.18	1.822	13.02		12.013	509509	7.573	0.0021
		weekly total			73	Ireland	2021-05-22	257163	596.444	1.791	1	6.769	21.7	1.976	15.02	126466	25.361	0.02	50	706531	333502	346.05	14.07	0.684	55.56	67335.3	126.459	5023108	2.51	429.056						73	United Kingdom	2021-05-22	4538207	244.249	1.155	1.14	1.822	13.45	0	10.784	6743243	100.225	0.00215
						Ireland	2021-05-23	259057	106.11	0.597	0.99	7.565	20.107	1.186	11.858	16285	3.266	0.02	50	800988	39294	52.89	15.95	0.672	55.56	67335.3	126.459	5023108	0.14	429.217							United Kingdom	2021-05-23	4548716	35.062	0.267	1.19	1.778	13.569		12.546	1190489	17.694	0.0021
						Ireland	2021-05-24	259441	76.447	0.398	0.98					12772	2.561	0.02	50	820751	50155	53.89	16.34	0.656	55.56	67335.3	126.459	5023108									United Kingdom	2021-05-24	4550716	29.626	0.059	1.21	1.792	14.146		13.109	1095461	16.282	0.0022
						Ireland	2021-05-25	259888	88.989	0.199	0.98					16092	3.227	0.02	50	849300	48562	54.86	16.91	0.615	55.56	67335.3	126.459	5023108									United Kingdom	2021-05-25	4553042	34.455	0.237	1.22	1.896	13.583		13.228	800440	11.897	0.0025
						Ireland	2021-05-26	260237	69.479	0.796	0.98					21087	4.229	0.02	50	885923	53676	55.93	17.64	0.554	55.56	67335.3	126.459	5023108									United Kingdom	2021-05-26	4556411	49.905	0.237	1.24	1.852	13.183		13.302	1157305	17.201	0.0027
						Ireland	2021-05-27	260590	70.275	0.199	0.98					17794	3.568	0.02	50	919339	60493	57.13	18.3	0.519	55.56	67335.3	126.459	5023108									United Kingdom	2021-05-27	4559838	50.764	0.163	1.25	1.778	12.843		13.243	1067722	15.87	0.0028
						Ireland	2021-05-28	261035	88.591	0	0.97					17881	3.586	0.02	50	927285	32464	57.78	18.46	0.505	55.56	67335.3	126.459	5023108									United Kingdom	2021-05-28	4563760	58.096	0.207	1.26	1.837	13.02		13.465	714276	10.616	0.003
						Ireland	2021-05-29	261467	86.003	0	0.97					18905	3.791	0.02	50	929192	26186	58.3	18.5	0.522	55.56	67335.3	126.459	5023108									United Kingdom	2021-05-29	4567507	55.504	0.119	1.28	1.763	13.02		13.228	490745	7.294	0.0031
		weekly total			74	Ireland	2021-05-29	260237	585.894	2.189	0.98	7.565	20.107	1.186	11.858	120816	24.228	0.02	50	885923	310830	390.78	17.64	0.554	55.56	67335.3	126.459	5023108	0.14	429.217						74	United Kingdom	2021-05-29	4556411	313.412	1.289	1.24	1.792	13.183	0	13.228	6516438	96.854	0.0027
						Ireland	2021-05-30	261928	91.776	0.398	0.97	8.162	19.709	1.383	9.881	16723	3.354	0.02	50	939964	33402	58.96	18.71	0.508	55.56	67335.3	126.459	5023108	5.77	435.915							United Kingdom	2021-05-30	4571096	53.163	0.207	1.29	1.837	13.346		13.169	630553	9.372	0.0036
						Ireland	2021-05-31	262384	90.78	0.398	0.97					14129	2.833	0.02	50	955169	42866	59.82	19.02	0.501	55.56	67335.3	126.459	5023108									United Kingdom	2021-05-31	4574096	44.439	0.178	1.3	1.807	13.672		12.917	675842	10.045	0.0041
						Ireland	2021-06-01	262751	73.062	0.398	0.96					16921	3.393	0.02	50	980106	43677	60.69	19.51	0.5	55.56	67335.3	126.459	5023108									United Kingdom	2021-06-01	4577260	46.868	0.133	1.31	2.015	13.672		13.228	727700	10.816	0.0042
						Ireland	2021-06-02	263121	73.66	0.199	0.96					23042	4.621	0.02	50	1012806	49433	61.67	20.16	0.503	55.56	67335.3	126.459	5023108									United Kingdom	2021-06-02	4581157	57.726	0.163	1.32	1.911	14.176		13.228	880360	13.085	0.0047
						Ireland	2021-06-03	263458	67.09	0.199	0.96					19005	3.811	0.02	50	1036322	52553	62.72	20.63	0.505	55.56	67335.3	126.459	5023108									United Kingdom	2021-06-03	4586588	80.449	0.148	1.34	1.985	13.82		13.243	883888	13.137	0.0052
						Ireland	2021-06-04	263865	81.026	0.199	0.95					19272	3.865	0.02	50	1047875	32552	63.37	20.86	0.494	55.56	67335.3	126.459	5023108									United Kingdom	2021-06-04	4592756	91.366	0.178	1.35	1.926	14.235		13.065	702608	10.443	0.0057
						Ireland	2021-06-05	264330	92.572	0	0.93					19182	3.847	0.02	50	1051849	23956	63.84	20.94	0.481	55.56	67335.3	126.459	5023108									United Kingdom	2021-06-05	4599014	92.699	0.237	1.36	2	13.82		13.42	494656	7.352	0.0062
		weekly total			75	Ireland	2021-06-05	263121	569.966	1.791	0.96	8.162	19.709	1.383	9.881	128274	25.724	0.02	50	1012806	278439	431.07	20.16	0.501	55.56	67335.3	126.459	5023108	5.77	435.915						75	United Kingdom	2021-06-05	4581157	466.71	1.244	1.32	1.926	13.82	0	13.228	4995607	74.25	0.0047
						Ireland	2021-06-06	264847	102.924	0.398	0.92	6.769	18.514	0.593	7.51	14558	2.919	0.02	50	1056515	24529	64.33	21.03	0.463	55.56	67335.3	126.459	5023108	-1.86	433.749							United Kingdom	2021-06-06	4604875	86.818	0.207	1.36	2.148	14.22		14.087	1259656	18.722	0.0058
						Ireland	2021-06-07	265231	76.447	0	0.91					13686	2.745	0.02	50	1074927	44866	65.22	21.4	0.45	50	67335.3	126.459	5023108									United Kingdom	2021-06-07	4609606	70.08	0.104	1.36	2.192	15.242		14.842	1059516	15.748	0.0058
						Ireland	2021-06-08	265544	62.312	0.199	0.9					12211	2.449	0.02	50	1095248	53177	66.28	21.8	0.479	50	67335.3	126.459	5023108									United Kingdom	2021-06-08	4615140	81.974	0.193	1.36	2.281	15.583		15.331	777930	11.562	0.0063
						Ireland	2021-06-09	265921	75.053	0	0.9					15850	3.179	0.02	50	1123040	55531	67.39	22.36	0.505	50	67335.3	126.459	5023108									United Kingdom	2021-06-09	4623086	117.703	0.089	1.36	2.355	15.702		16.205	1106886	16.452	0.0065
						Ireland	2021-06-10	266192	53.951	0	0.9					17980	3.606	0.02	50	1156008	59459	68.57	23.01	0.498	50	67335.3	126.459	5023108									United Kingdom	2021-06-10	4630982	116.962	0.222	1.36	2.34	16.176		17.287	1066236	15.847	0.0067
						Ireland	2021-06-11	266419	45.191	0	0.9					16980	3.405	0.02	50	1175859	32096	69.21	23.41	0.473	50	67335.3	126.459	5023108									United Kingdom	2021-06-11	4639192	121.614	0.252	1.36	2.385	15.924		18.086	801881	11.918	0.0068
						Ireland	2021-06-12	266817	79.234	0	0.91					17777	3.565	0.02	50	1194884	27594	69.76	23.79	0.443	50	67335.3	126.459	5023108									United Kingdom	2021-06-12	4647235	119.14	0.237	1.36	2.503	16.339		18.857	542874	8.069	0.0071
		weekly total			76	Ireland	2021-06-12	265921	495.112	0.597	0.9	6.769	18.514	0.593	7.51	109042	21.868	0.02	50	1123040	297252	470.76	22.36	0.473	50	67335.3	126.459	5023108	-1.86	433.749						76	United Kingdom	2021-06-12	4623086	714.291	1.304	1.36	2.34	15.702	0	16.205	6614979	98.318	0.0065
						Ireland	2021-06-13	267136	63.506	0	0.92	5.375	15.13	0.198	10.474	14404	2.889	0.02	50	1226272	47445	70.7	24.41	0.432	50	67335.3	126.459	5023108	3.36	437.399							United Kingdom	2021-06-13	4654854	112.859	0.193	1.36	2.785	16.872		19.834	1070622	15.913	0.0076
						Ireland	2021-06-14	267567	85.803	0.398	0.92					11377	2.282	0.02	50	1268091	56569	71.83	25.25	0.399	50	67335.3	126.459	5023108									United Kingdom	2021-06-14	4661138	93.084	0.178	1.36	2.785	17.479		20.605	1069998	15.903	0.0079
						Ireland	2021-06-15	267882	62.71	0	0.93					13889	2.785	0.02	50	1316727	62152	73.07	26.21	0.344	50	67335.3	126.459	5023108									United Kingdom	2021-06-15	4668273	105.69	0.178	1.36	3.051	18.22		21.197	835372	12.416	0.0081
						Ireland	2021-06-16	268084	40.214	0	0.94					17356	3.481	0.02	50	1359979	64863	74.36	27.07	0.328	50	67335.3	126.459	5023108									United Kingdom	2021-06-16	4678635	153.491	0.193	1.36	3.081	18.59		21.805	1138724	16.925	0.0083
						Ireland	2021-06-17	268367	56.34	0.199	0.95					17936	3.597	0.02	50	1410587	62649	75.61	28.08	0.288	50	67335.3	126.459	5023108									United Kingdom	2021-06-17	4689436	159.994	0.311	1.37	3.111	19.538		22.427	1166588	17.339	0.0087
						Ireland	2021-06-18	268654	57.136	0.398	0.96					15662	3.141	0.02	50	1443851	39616	76.4	28.74	0.272	50	67335.3	126.459	5023108									United Kingdom	2021-06-18	4700488	163.712	0.237	1.37	3.303	20.16		23.286	833586	12.39	0.009
						Ireland	2021-06-19	269027	74.257	0.199	0.97					17162	3.442	0.02	50	1470189	34881	77.09	29.27	0.27	50	67335.3	126.459	5023108									United Kingdom	2021-06-19	4711594	164.512	0.133	1.37	3.185	19.953		23.775	596280	8.863	0.0093
		weekly total			77	Ireland	2021-06-19	268084	439.966	1.194	0.94	5.375	15.13	0.198	10.474	107786	21.617	0.02	50	1359979	368175	519.06	27.07	0.328	50	67335.3	126.459	5023108	3.36	437.399						77	United Kingdom	2021-06-19	4678635	953.342	1.423	1.36	3.081	18.59	0	21.805	6711170	99.749	0.0083
						Ireland	2021-06-20	269329	60.122	0.597	0.98	3.583	11.348	1.383	9.091	13845	2.776	0.02	50	1503136	48472	78.05	29.92	0.27	50	67335.3	126.459	5023108	-7.63	428.856							United Kingdom	2021-06-20	4721914	152.869	0.252	1.38	3.111	20.457		23.538	1168353	17.365	0.0094
						Ireland	2021-06-21	269722	78.238	0	0.99					10994	2.205	0.02	50	1547441	59482	79.24	30.81	0.273	50	67335.3	126.459	5023108									United Kingdom	2021-06-21	4730361	125.124	0.296	1.39	3.377	22.441		23.627	1163763	17.297	0.0097
						Ireland	2021-06-22	270115	78.238	0.199	0.99					14078	2.823	0.02	50	1587749	60418	80.44	31.61	0.294	50	67335.3	126.459	5023108									United Kingdom	2021-06-22	4740449	149.432	0.326	1.39	3.703	22.753		23.775	879931	13.078	0.0102
						Ireland	2021-06-23	270399	56.539	0.199	1.01					18414	3.693	0.02	50	1633073	64381	81.72	32.51	0.288	50	67335.3	126.459	5023108									United Kingdom	2021-06-23	4756757	241.568	0.193	1.4	3.644	22.027		24.382	1191813	17.714	0.0112
						Ireland	2021-06-24	270573	34.64	0.199	1.03					17237	3.457	0.02	50	1684062	66230	83.04	33.53	0.298	50	67335.3	126.459	5023108									United Kingdom	2021-06-24	4774159	257.773	0.267	1.4	3.837	22.338		24.545	1194659	17.756	0.012
						Ireland	2021-06-25	270871	59.326	0	1.05					17450	3.499	0.02	50	1715175	40208	83.84	34.15	0.306	50	67335.3	126.459	5023108									United Kingdom	2021-06-25	4792510	271.831	0.133	1.41	3.807	22.634		24.797	897467	13.339	0.0126
						Ireland	2021-06-26	271175	60.52	0	1.07					18725	3.755	0.02	50	1745733	39310	84.63	34.75	0.306	50	67335.3	126.459	5023108									United Kingdom	2021-06-26	4811224	277.208	0.43	1.41	3.792	22.738		25.626	629784	9.36	0.0136
		weekly total			78	Ireland	2021-06-26	270399	427.623	1.194	1.01	3.583	11.348	1.383	9.091	110743	22.208	0.02	50	1633073	378501	570.96	32.51	0.294	50	67335.3	126.459	5023108	-7.63	428.856						78	United Kingdom	2021-06-26	4756757	1475.81	1.897	1.4	3.703	22.441	0	24.382	7125770	105.909	0.0112
						Ireland	2021-06-27	271555	75.65	0	1.08	3.583	8.162	0.593	9.486	14771	2.962	0.02	50	1770949	49479	85.61	35.26	0.331	50	67335.3	126.459	5023108	-5.46	422.799							United Kingdom	2021-06-27	4829393	269.135	0.326	1.41	3.896	23.567		26.456	1234166	18.343	0.0143
						Ireland	2021-06-28	271998	88.192	0.597	1.1					13363	2.68	0.02	50	1802838	60059	86.81	35.89	0.368	50	67335.3	126.459	5023108									United Kingdom	2021-06-28	4845694	241.464	0.252	1.41	4.399	25.611		27.596	1230137	18.284	0.0158
						Ireland	2021-06-29	272338	67.687	0	1.12					15721	3.153	0.02	50	1840345	60125	88	36.64	0.374	50	67335.3	126.459	5023108									United Kingdom	2021-06-29	4864196	274.067	0.356	1.4	4.192	25.641		29.463	942052	14.002	0.0169
						Ireland	2021-06-30	272667	65.497	0.199	1.13					20569	4.125	0.02	50	1889338	64078	89.28	37.61	0.362	50	67335.3	126.459	5023108									United Kingdom	2021-06-30	4892614	420.952	0.267	1.4	4.251	26.737		31.596	1279294	19.014	0.018
						Ireland	2021-07-01	273009	68.085	0	1.14					19135	3.837	0.02	50	1937471	61852	90.51	38.57	0.357	50	67335.3	126.459	5023108									United Kingdom	2021-07-01	4920813	417.708	0.356	1.39	4.444	28.352		33.329	1234274	18.345	0.0194
						Ireland	2021-07-02	273414	80.627	0	1.15					18961	3.802	0.02	50	1968485	40353	91.31	39.19	0.358	50	67335.3	126.459	5023108									United Kingdom	2021-07-02	4949736	428.432	0.385	1.38	4.755	29.359		35.24	922797	13.716	0.0208
						Ireland	2021-07-03	273862	89.188	0.398	1.16					20129	4.037	0.02	50	1996517	34502	92	39.75	0.352	50	67335.3	126.459	5023108									United Kingdom	2021-07-03	4978530	426.521	0.415	1.36	4.844	29.966		37.106	674382	10.023	0.0216
		weekly total			79	Ireland	2021-07-03	272667	534.926	1.194	1.13	3.583	8.162	0.593	9.486	122649	24.596	0.02	50	1889338	370448	623.52	37.61	0.358	50	67335.3	126.459	5023108	-5.46	422.799						79	United Kingdom	2021-07-03	4892614	2478.28	2.357	1.4	4.399	26.737	0	31.596	7517102	111.727	0.018
						Ireland	2021-07-04	274374	101.929	0	1.18	2.787	8.76	0.988	11.858	17150	3.439	0.02	50	2035364	54504	93.09	40.52	0.341	44.44	67335.3	126.459	5023108	7.98	431.543							United Kingdom	2021-07-04	5004869	390.156	0.459	1.35	4.977	31.67		40.128	1297797	19.289	0.0226
						Ireland	2021-07-05	274822	89.188	0.199	1.19					13733	2.754	0.02	50	2089180	66246	94.4	41.59	0.31	41.67	67335.3	126.459	5023108									United Kingdom	2021-07-05	5028879	355.657	0.459	1.34	5.466	34.425		43.209	1261451	18.749	0.0231
						Ireland	2021-07-06	275384	111.883	0.199	1.2					16463	3.301	0.02	50	2138041	68595	95.77	42.56	0.314	40.49	67335.3	126.459	5023108									United Kingdom	2021-07-06	5054049	372.84	0.444	1.33	5.807	36.247		46.409	1025000	15.235	0.0239
						Ireland	2021-07-07	275719	66.692	0	1.22					22292	4.47	0.02	50	2189680	69457	97.15	43.59	0.337	40.46	67335.3	126.459	5023108									United Kingdom	2021-07-07	5088968	517.25	0.4	1.32	6.177	39.047		48.631	1262663	18.767	0.0248
						Ireland	2021-07-08	276116	79.035	0	1.23					20558	4.123	0.02	50	2241343	65206	98.45	44.62	0.353	40.43	67335.3	126.459	5023108									United Kingdom	2021-07-08	5125028	534.152	0.518	1.31	6.177	40.321		52.112	1211787	18.011	0.0255
						Ireland	2021-07-09	276649	106.11	0	1.25					19848	3.98	0.02	50	2269612	36935	99.19	45.18	0.362	40.41	67335.3	126.459	5023108									United Kingdom	2021-07-09	5163625	571.732	0.518	1.3	6.473	42.883		54.659	959246	14.257	0.0265
						Ireland	2021-07-10	277182	106.11	0	1.27					20023	4.015	0.02	50	2287902	33541	99.85	45.55	0.393	40.4	67335.3	126.459	5023108									United Kingdom	2021-07-10	5197645	503.933	0.622	1.28	6.636	44.216		56.911	758803	11.278	0.0271
		weekly total			80	Ireland	2021-07-10	275719	660.947	0.398	1.22	2.787	8.76	0.988	11.858	130067	26.082	0.02	50	2189680	394484	677.9	43.59	0.341	40.46	67335.3	126.459	5023108	7.98	431.543						80	United Kingdom	2021-07-10	5088968	3245.72	3.42	1.32	6.177	39.047	0	48.631	7776747	115.586	0.0248
						Ireland	2021-07-11	277813	125.619	0	1.29	3.384	11.945	1.779	18.577	18603	3.731	0.02	50	2325794	55034	100.95	46.3	0.399	40.38	67335.3	126.459	5023108	-6.45	424.364							United Kingdom	2021-07-11	5230449	485.921	0.785	1.27	6.725	46.364		58.777	1137812	16.911	0.0287
						Ireland	2021-07-12	278394	115.665	0	1.32					15286	3.065	0.03	33.3	2370890	65225	102.25	47.2	0.429	40.36	67335.3	126.459	5023108									United Kingdom	2021-07-12	5258828	420.374	0.667	1.26	7.14	50.349		61.858	1180245	17.542	0.0299
						Ireland	2021-07-13	278970	114.67	0.199	1.35					15775	3.164	0.03	33.3	2415973	65897	103.56	48.1	0.445	40.33	67335.3	126.459	5023108									United Kingdom	2021-07-13	5289331	451.836	0.518	1.25	7.732	53.46		64.303	995333	14.794	0.0311
						Ireland	2021-07-14	279542	113.874	0	1.38					20989	4.209	0.03	33.3	2454439	62152	104.8	48.86	0.472	40.31	67335.3	126.459	5023108									United Kingdom	2021-07-14	5333842	659.335	0.622	1.24	8.073	56.096		67.013	1241908	18.459	0.0325
						Ireland	2021-07-15	280131	117.258	0	1.41					19504	3.911	0.03	33.3	2491068	60168	105.99	49.59	0.507	40.29	67335.3	126.459	5023108									United Kingdom	2021-07-15	5381549	706.677	0.741	1.22	8.162	58.718		69.457	1299265	19.311	0.0343
						Ireland	2021-07-16	280868	146.722	0.199	1.42					20952	4.202	0.04	25	2515210	35672	106.7	50.07	0.516	40.28	67335.3	126.459	5023108									United Kingdom	2021-07-16	5436459	813.374	0.696	1.21	8.488	60.451		71.62	1018670	15.141	0.0361
						Ireland	2021-07-17	281862	197.885	0.398	1.42					22292	4.47	0.04	25	2532989	34658	107.39	50.43	0.52	40.27	67335.3	126.459	5023108									United Kingdom	2021-07-17	5498459	918.397	0.8	1.19	8.636	61.607		73.99	803595	11.944	0.0388
		weekly total			81	Ireland	2021-07-17	279542	931.693	0.796	1.38	3.384	11.945	1.779	18.577	133401	26.752	0.03	33.3	2454439	378806	731.64	48.86	0.472	40.31	67335.3	126.459	5023108	-6.45	424.364						81	United Kingdom	2021-07-17	5333842	4455.91	4.829	1.24	8.073	56.096	0	67.013	7676828	114.102	0.0325
						Ireland	2021-07-18	283032	232.924	0	1.4	3.982	14.533	3.162	22.727	19210	3.852	0.05	20	2557720	49660	108.38	50.92	0.543	40.25	67335.3	126.459	5023108	13.64	438.803							United Kingdom	2021-07-18	5553723	818.618	0.815	1.16	8.621	63.295		77.027	1076004	15.993	0.0413
						Ireland	2021-07-19	284409	274.133	0.398	1.38					17005	3.41	0.05	20	2583638	56540	109.51	51.44	0.571	40.24	67335.3	126.459	5023108									United Kingdom	2021-07-19	5592199	569.939	0.874	1.13	9.051	67.858		79.323	1246288	18.524	0.0417
						Ireland	2021-07-20	285588	234.715	0.199	1.36					20211	4.053	0.05	20	2610404	57155	110.65	51.97	0.591	40.23	67335.3	126.459	5023108									United Kingdom	2021-07-20	5628381	535.959	1.067	1.1	9.154	69.132		82.108	935671	13.907	0.0433
						Ireland	2021-07-21	286659	213.215	0	1.33					24462	4.906	0.05	20	2633301	56467	111.77	52.42	0.612	40.21	67335.3	126.459	5023108									United Kingdom	2021-07-21	5676305	709.891	1.289	1.08	9.584	71.99		84.759	1063653	15.809	0.0446
						Ireland	2021-07-22	287769	220.979	0	1.3					21846	4.381	0.05	20	2659793	53605	112.84	52.95	0.612	40.2	67335.3	126.459	5023108									United Kingdom	2021-07-22	5716181	590.677	1.007	1.05	10.354	74.553		87.588	1120545	16.655	0.0445
						Ireland	2021-07-23	289029	250.841	0	1.27					21509	4.313	0.06	16.7	2676906	32575	113.49	53.29	0.616	40.19	67335.3	126.459	5023108									United Kingdom	2021-07-23	5751729	526.567	0.889	1.02	10.591	77.649		89.884	946305	14.065	0.0428
						Ireland	2021-07-24	290217	236.507	0.199	1.24					22454	4.503	0.06	16.7	2691617	29459	114.07	53.58	0.607	40.18	67335.3	126.459	5023108									United Kingdom	2021-07-24	5783007	463.316	1.274	1	11.184	78.597		91.677	778987	11.578	0.0397
		weekly total			82	Ireland	2021-07-24	286659	1663.31	0.796	1.33	3.982	14.533	3.162	22.727	146697	29.418	0.05	20	2633301	335461	780.71	52.42	0.607	40.21	67335.3	126.459	5023108	13.64	438.803						82	United Kingdom	2021-07-24	5676305	4214.97	7.215	1.08	9.584	71.99	0	84.759	7167453	106.531	0.0428
						Ireland	2021-07-25	291603	275.925	0.199	1.23	4.38	19.112	2.569	30.435	17094	3.428	0.06	16.7	2713390	45648	114.98	54.02	0.596	40.17	67335.3	126.459	5023108	21.17	461.784							United Kingdom	2021-07-25	5810824	412.049	1.229	0.98	11.539	82.641		93.839	816393	12.134	0.0384
						Ireland	2021-07-26	292948	267.763	0.597	1.21					17517	3.513	0.06	16.7	2741005	53158	116.04	54.57	0.57	40.15	67335.3	126.459	5023108									United Kingdom	2021-07-26	5833676	338.503	1.007	0.97	12.147	88.018		94.787	882130	13.111	0.0382
						Ireland	2021-07-27	294074	224.164	0	1.2					17496	3.509	0.06	16.7	2769602	52059	117.08	55.14	0.54	40.14	67335.3	126.459	5023108									United Kingdom	2021-07-27	5855863	328.653	1.081	0.96	12.561	89.499		94.625	842274	12.519	0.0352
						Ireland	2021-07-28	295350	254.026	0.398	1.18					22792	4.571	0.06	16.7	2800471	50178	118.08	55.75	0.489	40.12	67335.3	126.459	5023108									United Kingdom	2021-07-28	5885844	444.104	1.17	0.95	12.635	89.884		93.691	929328	13.813	0.0331
						Ireland	2021-07-29	296464	221.775	0.597	1.16					19948	4	0.06	16.7	2825580	47092	119.01	56.25	0.464	40.11	67335.3	126.459	5023108									United Kingdom	2021-07-29	5915426	438.194	1.126	0.94	12.872	88.077		91.929	925838	13.761	0.0327
						Ireland	2021-07-30	297765	259.003	0	1.15					22408	4.494	0.06	16.7	2839005	27198	119.55	56.52	0.455	40.1	67335.3	126.459	5023108									United Kingdom	2021-07-30	5945663	447.896	1.244	0.94	13.169	88.596		90.329	868172	12.904	0.0321
						Ireland	2021-07-31	299126	270.948	0.199	1.14					19688	3.948	0.06	16.7	2848750	20915	119.97	56.71	0.443	40.09	67335.3	126.459	5023108									United Kingdom	2021-07-31	5974095	421.159	1.304	0.94	13.228	87.692		88.122	688109	10.227	0.0316
		weekly total			83	Ireland	2021-07-31	295350	1773.6	1.99	1.18	4.38	19.112	2.569	30.435	136943	27.463	0.06	16.7	2800471	296248	824.71	55.75	0.489	40.12	67335.3	126.459	5023108	21.17	461.784						83	United Kingdom	2021-07-31	5885844	2830.56	8.161	0.95	12.635	88.077	0	93.691	5952244	88.469	0.0331
						Ireland	2021-08-01	300627	298.819	0	1.13	5.176	30.26	3.755	34.783	18374	3.685	0.07	14.3	2865259	31559	120.6	57.04	0.41	40.08	67335.3	126.459	5023108	9	471.21							United Kingdom	2021-08-01	5998844	366.603	1.555	0.94	12.991	87.944		85.115	690394	10.261	0.0315
						Ireland	2021-08-02	302054	284.087	0.398	1.13					12584	2.524	0.07	14.3	2891843	43951	121.47	57.57	0.379	40.07	67335.3	126.459	5023108									United Kingdom	2021-08-02	6019414	304.7	1.348	0.95	13.258	91.188		82.804	789134	11.729	0.0315
						Ireland	2021-08-03	303152	218.59	0	1.13					14841	2.976	0.07	14.3	2910770	41079	122.29	57.95	0.371	40.06	67335.3	126.459	5023108									United Kingdom	2021-08-03	6040399	310.848	1.437	0.95	13.139	88.033		80.463	782861	11.636	0.0315
						Ireland	2021-08-04	304504	269.156	0.796	1.14					19997	4.01	0.07	14.3	2942279	45076	123.19	58.57	0.35	40.04	67335.3	126.459	5023108									United Kingdom	2021-08-04	6070239	442.016	1.363	0.96	13.05	84.878		79.96	865044	12.857	0.0325
						Ireland	2021-08-05	305388	175.987	0	1.15					20564	4.124	0.07	14.3	2968010	37974	123.95	59.09	0.319	40.03	67335.3	126.459	5023108									United Kingdom	2021-08-05	6100712	451.392	1.185	0.97	12.902	84.152		79.427	870201	12.934	0.0327
						Ireland	2021-08-06	306605	242.28	0.199	1.16					22005	4.413	0.07	14.3	2977093	15437	124.25	59.27	0.297	40.02	67335.3	126.459	5023108									United Kingdom	2021-08-06	6133050	479.018	1.363	0.97	12.887	83.737		79.649	820776	12.199	0.0334
						Ireland	2021-08-07	308097	297.027	0.199	1.16					22769	4.566	0.07	14.3	2989255	20800	124.67	59.51	0.289	40.02	67335.3	126.459	5023108									United Kingdom	2021-08-07	6164710	468.975	1.496	0.98	12.65	82.804		80.3	669003	9.943	0.0339
		weekly total			84	Ireland	2021-08-07	304504	1785.95	1.592	1.14	5.176	30.26	3.755	34.783	131134	26.298	0.07	14.3	2942279	235876	860.42	58.57	0.35	40.04	67335.3	126.459	5023108	9	471.21						84	United Kingdom	2021-08-07	6070239	2823.55	9.747	0.96	12.991	84.878	0	80.3	5487413	81.559	0.0325
						Ireland	2021-08-08	309878	354.561	0.398	1.16	5.972	37.228	6.719	36.166	18879	3.786	0.08	12.5	3012919	29237	125.25	59.98	0.262	40	67335.3	126.459	5023108	5.09	476.424							United Kingdom	2021-08-08	6192745	415.278	1.452	0.98	12.68	84.952		80.271	707036	10.509	0.0343
						Ireland	2021-08-09	311706	363.918	0.597	1.16					16052	3.219	0.08	12.5	3039684	36152	125.97	60.51	0.239	39.99	67335.3	126.459	5023108									United Kingdom	2021-08-09	6215285	333.882	1.57	0.99	12.724	87.174		79.723	786389	11.688	0.0349
						Ireland	2021-08-10	313543	365.71	0.398	1.15					18638	3.738	0.08	12.5	3071617	38983	126.74	61.15	0.193	39.97	67335.3	126.459	5023108									United Kingdom	2021-08-10	6238172	339.022	1.229	1	12.946	87.174		81.471	776525	11.542	0.0353
						Ireland	2021-08-11	314954	280.902	0.597	1.15					24234	4.86	0.08	12.5	3110807	45990	127.66	61.93	0.172	39.95	67335.3	126.459	5023108									United Kingdom	2021-08-11	6270334	476.411	1.244	1	12.902	86.937		81.634	856653	12.732	0.0354
						Ireland	2021-08-12	316463	300.412	0.199	1.13					21609	4.333	0.08	12.5	3139937	40089	128.46	62.51	0.168	39.93	67335.3	126.459	5023108									United Kingdom	2021-08-12	6301852	466.872	1.259	1.01	13.065	86.374		82.389	874983	13.005	0.0359
						Ireland	2021-08-13	318282	362.126	0.597	1.12					22551	4.522	0.08	12.5	3146086	24305	128.94	62.63	0.201	39.93	67335.3	126.459	5023108									United Kingdom	2021-08-13	6335202	494.009	1.304	1.01	13.213	86.803		82.715	856813	12.735	0.0358
						Ireland	2021-08-14	320015	345.006	0.398	1.11					23269	4.666	0.08	12.5	3149885	20808	129.36	62.71	0.225	39.93	67335.3	126.459	5023108									United Kingdom	2021-08-14	6366928	469.953	1.57	1.02	13.213	85.218		83.574	636720	9.464	0.0362
		weekly total			85	Ireland	2021-08-14	314954	2372.64	3.184	1.15	5.972	37.228	6.719	36.166	145232	29.124	0.08	12.5	3110807	235564	892.38	61.93	0.201	39.95	67335.3	126.459	5023108	5.09	476.424						85	United Kingdom	2021-08-14	6270334	2995.43	9.628	1	12.946	86.803	0	81.634	5495119	81.675	0.0354
						Ireland	2021-08-15	321993	393.78	0.398	1.1	7.167	41.01	5.534	50.593	20215	4.054	0.08	12.5	3173459	33784	130.03	63.18	0.237	39.91	67335.3	126.459	5023108	16.96	494.312							United Kingdom	2021-08-15	6395902	429.188	1.452	1.02	13.302	87.514		84.507	662119	9.841	0.0364
						Ireland	2021-08-16	324067	412.892	0.597	1.09					15775	3.164	0.08	12.5	3200884	40312	130.83	63.72	0.247	39.9	67335.3	126.459	5023108									United Kingdom	2021-08-16	6420959	371.166	1.526	1.03	13.598	92.403		86.137	757848	11.264	0.0372
						Ireland	2021-08-17	325825	349.983	0.597	1.08					18709	3.752	0.08	12.5	3227349	41719	131.66	64.25	0.27	39.88	67335.3	126.459	5023108									United Kingdom	2021-08-17	6446286	375.165	1.348	1.03	13.702	92.773		87.233	758925	11.28	0.0379
						Ireland	2021-08-18	327266	286.874	0.796	1.08					23925	4.798	0.08	12.5	3253645	37681	132.41	64.77	0.282	39.87	67335.3	126.459	5023108									United Kingdom	2021-08-18	6483193	546.698	1.318	1.04	13.465	93.706		88.24	843484	12.537	0.0388
						Ireland	2021-08-19	328762	297.824	0.398	1.07					22901	4.593	0.08	12.5	3276630	37858	133.17	65.23	0.293	39.86	67335.3	126.459	5023108									United Kingdom	2021-08-19	6521113	561.703	1.511	1.04	13.746	94.299		89.44	881651	13.104	0.0395
						Ireland	2021-08-20	330466	339.232	0.398	1.07					21223	4.256	0.09	11.1	3284888	20178	133.57	65.4	0.275	39.85	67335.3	126.459	5023108									United Kingdom	2021-08-20	6559852	573.835	1.644	1.04	14.146	94.536		90.625	783952	11.652	0.0409
						Ireland	2021-08-21	332284	361.927	0.199	1.06					22583	4.529	0.09	11.1	3297319	20442	133.97	65.64	0.25	39.85	67335.3	126.459	5023108									United Kingdom	2021-08-21	6596353	540.684	1.703	1.04	14.146	94.817		92.077	648490	9.639	0.0413
		weekly total			86	Ireland	2021-08-21	327266	2442.51	3.383	1.08	7.167	41.01	5.534	50.593	145331	29.146	0.08	12.5	3253645	231974	925.64	64.77	0.27	39.87	67335.3	126.459	5023108	16.96	494.312						86	United Kingdom	2021-08-21	6483193	3398.44	10.502	1.04	13.702	93.706	0	88.24	5336469	79.317	0.0388
						Ireland	2021-08-22	334382	417.67	0	1.05	10.949	49.571	5.929	53.953	18070	3.624	0.09	11.1	3313040	26615	134.5	65.96	0.251	39.84	67335.3	126.459	5023108	12.03	507.147							United Kingdom	2021-08-22	6628584	477.433	1.881	1.05	14.265	97.987		92.521	695228	10.333	0.042
						Ireland	2021-08-23	336507	423.045	0.995	1.05					14921	2.992	0.09	11.1	3336373	33061	135.16	66.42	0.242	39.82	67335.3	126.459	5023108									United Kingdom	2021-08-23	6657120	422.7	1.718	1.05	13.954	102.12		94.136	792897	11.785	0.0424
						Ireland	2021-08-24	338195	336.047	0.995	1.04					18420	3.694	0.09	11.1	3356257	29310	135.75	66.82	0.224	39.81	67335.3	126.459	5023108									United Kingdom	2021-08-24	6685863	425.766	1.896	1.04	14.176	101.098		94.61	779497	11.586	0.043
						Ireland	2021-08-25	339785	316.537	0.199	1.03					23838	4.78	0.09	11.1	3376098	28449	136.31	67.21	0.216	39.8	67335.3	126.459	5023108									United Kingdom	2021-08-25	6725578	588.292	1.778	1.04	14.428	101.616		96.461	955384	14.2	0.0425
						Ireland	2021-08-26	341356	312.755	0.796	1.02					23029	4.618	0.09	11.1	3395785	29428	136.9	67.6	0.201	39.79	67335.3	126.459	5023108									United Kingdom	2021-08-26	6763260	558.178	1.748	1.04	14.546	102.135		96.595	1022650	15.2	0.0417
						Ireland	2021-08-27	343407	408.313	0.796	1.01					21919	4.396	0.09	11.1	3403894	18048	137.26	67.76	0.195	39.79	67335.3	126.459	5023108									United Kingdom	2021-08-27	6802037	574.398	1.57	1.04	14.635	102.92		97.75	928608	13.802	0.0408
						Ireland	2021-08-28	345273	371.483	0.995	1					20310	4.073	0.09	11.1	3413133	18047	137.62	67.95	0.197	39.78	67335.3	126.459	5023108									United Kingdom	2021-08-28	6839650	557.156	1.852	1.04	14.117	101.335		97.513	721249	10.72	0.0403
		weekly total			87	Ireland	2021-08-28	339785	2585.85	4.776	1.03	10.949	49.571	5.929	53.953	140507	28.177	0.09	11.1	3376098	182958	953.5	67.21	0.216	39.8	67335.3	126.459	5023108	12.03	507.147						87	United Kingdom	2021-08-28	6725578	3603.92	12.443	1.04	14.265	101.616	0	96.461	5895513	87.626	0.042
						Ireland	2021-08-29	347148	373.275	0.796	0.99	11.148	64.303	6.324	62.846	17869	3.583	0.09	11.1	3424401	16345	137.94	68.17	0.179	39.77	67335.3	126.459	5023108	6.33	514.045							United Kingdom	2021-08-29	6873395	499.86	2.059	1.04	14.383	103.127		97.794	725970	10.79	0.0403
						Ireland	2021-08-30	349145	397.563	1.593	0.98					14527	2.913	0.09	11.1	3437475	17165	138.28	68.43	0.163	41.52	67335.3	126.459	5023108									United Kingdom	2021-08-30	6900996	408.85	1.985	1.03	14.576	106.534		98.165	722525	10.739	0.0398
						Ireland	2021-08-31	350851	339.63	0.796	0.98					18684	3.747	0.08	12.5	3450246	17782	138.64	68.69	0.15	41.5	67335.3	126.459	5023108									United Kingdom	2021-08-31	6927132	387.149	2.059	1.04	15.02	111.57		98.194	971993	14.447	0.0388
						Ireland	2021-09-01	352143	257.211	1.194	0.98					24024	4.818	0.08	12.5	3462895	17666	138.99	68.94	0.139	43.39	67335.3	126.459	5023108									United Kingdom	2021-09-01	6961906	515.102	1.6	1.04	15.257	111.467		98.742	1081619	16.076	0.038
						Ireland	2021-09-02	353525	275.128	1.394	0.98					21832	4.378	0.08	12.5	3479189	21084	139.41	69.26	0.124	43.38	67335.3	126.459	5023108									United Kingdom	2021-09-02	7007118	669.719	1.896	1.04	15.376	110.563		99.32	1283691	19.08	0.0364
						Ireland	2021-09-03	355314	356.154	0.597	0.98					21312	4.274	0.08	12.5	3489927	15373	139.72	69.48	0.109	43.36	67335.3	126.459	5023108									United Kingdom	2021-09-03	7050650	644.833	1.852	1.04	15.316	111.348		99.009	1281857	19.052	0.0352
						Ireland	2021-09-04	357065	348.589	1.194	0.98					21728	4.357	0.07	14.3	3501844	17228	140.06	69.71	0.099	43.35	67335.3	126.459	5023108									United Kingdom	2021-09-04	7092978	626.998	2.015	1.03	15.094	109.63		100.268	795420	11.822	0.0355
		weekly total			88	Ireland	2021-09-04	352143	2347.55	7.564	0.98	11.148	64.303	6.324	62.846	139976	28.07	0.08	12.5	3462895	122643	973.04	68.94	0.139	43.35	67335.3	126.459	5023108	6.33	514.045						88	United Kingdom	2021-09-04	6961906	3752.51	13.466	1.04	15.094	110.563	0	98.742	6863075	102.006	0.038
						Ireland	2021-09-05	358472	280.105	1.991	0.97	11.148	71.669	5.336	54.348	18088	3.627	0.07	14.3	3511636	11967	140.3	69.91	0.091	43.34	67335.3	126.459	5023108	14.89	530.289							United Kingdom	2021-09-05	7131611	572.265	2.237	1.03	15.079	112.548		100.698	1071173	15.921	0.0343
						Ireland	2021-09-06	360175	339.033	1.394	0.97					17510	3.511	0.07	14.3	3521853	13262	140.56	70.11	0.088	43.33	67335.3	126.459	5023108									United Kingdom	2021-09-06	7163421	471.197	2.148	1.02	15.731	116.844		101.853	1495789	22.232	0.0328
						Ireland	2021-09-07	361355	234.914	1.792	0.97					20585	4.128	0.07	14.3	3536874	17638	140.91	70.41	0.081	43.31	67335.3	126.459	5023108									United Kingdom	2021-09-07	7195224	471.093	2.414	1.02	15.509	115.955		103.349	1311149	19.488	0.0321
						Ireland	2021-09-08	362491	226.155	1.593	0.97					26671	5.349	0.06	16.7	3551865	18124	141.27	70.71	0.076	43.3	67335.3	126.459	5023108									United Kingdom	2021-09-08	7240153	665.527	2.326	1.01	15.702	118.281		104.623	1389083	20.646	0.0313
						Ireland	2021-09-09	363956	291.652	1.194	0.96					26494	5.313	0.06	16.7	3565946	17481	141.62	70.99	0.071	43.28	67335.3	126.459	5023108									United Kingdom	2021-09-09	7278772	572.058	2.444	1	15.568	118.547		105.334	1391138	20.677	0.0308
						Ireland	2021-09-10	365493	305.986	1.593	0.96					26700	5.354	0.06	16.7	3577365	13992	141.9	71.22	0.065	43.27	67335.3	126.459	5023108									United Kingdom	2021-09-10	7314621	531.026	2.118	0.99	15.642	121.11		105.334	1211124	18.001	0.0305
						Ireland	2021-09-11	366764	253.031	0.796	0.95					26396	5.293	0.06	16.7	3590257	14937	142.2	71.47	0.056	43.25	67335.3	126.459	5023108									United Kingdom	2021-09-11	7348595	503.252	2.666	0.99	15.213	118.547		103.897	778840	11.576	0.0296
		weekly total			89	Ireland	2021-09-11	362491	1930.88	10.353	0.97	11.148	71.669	5.336	54.348	162444	32.575	0.06	16.7	3551865	107401	988.76	70.71	0.076	43.3	67335.3	126.459	5023108	14.89	530.289						89	United Kingdom	2021-09-11	7240153	3786.42	16.353	1.01	15.568	118.281	0	103.897	8648296	128.541	0.0313
						Ireland	2021-09-12	368383	322.31	0.597	0.94	11.148	66.692	5.336	50	20227	4.056	0.06	16.7	3598076	9447	142.38	71.63	0.055	43.24	67335.3	126.459	5023108	16.91	549.06							United Kingdom	2021-09-12	7377782	432.343	2.222	0.98	15.628	120.117		103.675	1104974	16.423	0.0286
						Ireland	2021-09-13	369849	291.851	1.194	0.94					20192	4.049	0.06	16.7	3608968	12454	142.63	71.85	0.05	43.23	67335.3	126.459	5023108									United Kingdom	2021-09-13	7401315	348.591	2.148	0.98	15.642	123.287		101.616	1210640	17.994	0.0283
						Ireland	2021-09-14	371195	267.962	0.995	0.93					23063	4.625	0.06	16.7	3621500	15826	142.95	72.1	0.052	43.22	67335.3	126.459	5023108									United Kingdom	2021-09-14	7425375	356.397	2.089	0.98	15.702	122.102		99.365	977898	14.535	0.0281
						Ireland	2021-09-15	372072	174.593	1.593	0.93					30302	6.077	0.05	20	3632209	12632	143.2	72.31	0.048	43.21	67335.3	126.459	5023108									United Kingdom	2021-09-15	7460033	513.384	1.748	0.98	16.013	122.117		96.18	1178615	17.518	0.0278
						Ireland	2021-09-16	373248	234.118	1.593	0.93					28845	5.785	0.05	20	3646942	17300	143.54	72.6	0.046	43.19	67335.3	126.459	5023108									United Kingdom	2021-09-16	7491468	465.642	2.518	0.98	15.109	118.044		93.988	1148077	17.064	0.0272
						Ireland	2021-09-17	374429	235.113	1.194	0.93					26908	5.396	0.05	20	3658240	13590	143.81	72.83	0.045	43.18	67335.3	126.459	5023108									United Kingdom	2021-09-17	7521882	450.518	2.489	0.98	14.976	114.948		91.44	931881	13.851	0.0277
						Ireland	2021-09-18	375837	280.305	1.194	0.93					27371	5.489	0.05	20	3666757	10383	144.02	73	0.045	43.17	67335.3	126.459	5023108									United Kingdom	2021-09-18	7551592	440.09	2.4	0.99	14.872	111.778		89.944	704238	10.467	0.028
		weekly total			90	Ireland	2021-09-18	372072	1806.25	8.36	0.93	11.148	66.692	5.336	50	176908	35.477	0.05	20	3632209	91632	1002.53	72.31	0.048	43.21	67335.3	126.459	5023108	16.91	549.06						90	United Kingdom	2021-09-18	7460033	3006.97	15.614	0.98	15.628	120.117	0	96.18	7256323	107.852	0.028
						Ireland	2021-09-19	377223	275.925	1.394	0.93	12.741	58.131	4.941	53.557	22731	4.558	0.05	20	3672444	6656	144.15	73.11	0.043	43.16	67335.3	126.459	5023108	-0.98	547.937							United Kingdom	2021-09-19	7581071	436.668	2.726	1	14.902	112.533		87.899	1151399	17.113	0.0279
						Ireland	2021-09-20	378679	289.86	1.194	0.94					19847	3.98	0.05	20	3679231	8267	144.32	73.25	0.042	42.23	67335.3	126.459	5023108									United Kingdom	2021-09-20	7607716	394.688	2.029	1	14.546	113.392		86.092	1167066	17.346	0.0288
						Ireland	2021-09-21	379903	243.674	1.194	0.94					22989	4.61	0.05	20	3687507	10180	144.52	73.41	0.038	42.22	67335.3	126.459	5023108									United Kingdom	2021-09-21	7638800	460.443	2.029	1.01	13.969	110.696		84.019	948445	14.097	0.0296
						Ireland	2021-09-22	381053	228.942	0.597	0.94					29941	6.004	0.05	20	3696344	10530	144.73	73.59	0.038	42.21	67335.3	126.459	5023108									United Kingdom	2021-09-22	7679568	603.89	2.355	1.01	13.909	107.645		81.1	993551	14.767	0.0309
						Ireland	2021-09-23	382473	282.694	0.398	0.94					27520	5.519	0.05	20	3703839	9412	144.92	73.74	0.036	42.2	67335.3	126.459	5023108									United Kingdom	2021-09-23	7718416	575.45	2.059	1.01	13.569	104.075		79.441	1257664	18.693	0.0317
						Ireland	2021-09-24	383902	284.485	1.194	0.94					26457	5.306	0.05	20	3710517	9106	145.1	73.87	0.036	42.19	67335.3	126.459	5023108									United Kingdom	2021-09-24	7755173	544.476	2.34	1.02	13.006	100.372		78.982	936849	13.924	0.0322
						Ireland	2021-09-25	385256	269.554	1.593	0.95					25248	5.063	0.05	20	3717622	8654	145.27	74.01	0.035	42.19	67335.3	126.459	5023108									United Kingdom	2021-09-25	7791024	531.056	2.207	1.02	12.946	101.024		77.812	793088	11.788	0.0318
		weekly total			91	Ireland	2021-09-25	381053	1875.13	7.564	0.94	12.741	58.131	4.941	53.557	174733	35.04	0.05	20	3696344	62805	1013.01	73.59	0.038	42.21	67335.3	126.459	5023108	-0.98	547.937						91	United Kingdom	2021-09-25	7679568	3546.67	15.745	1.01	13.909	107.645	0	81.1	7248062	107.728	0.0309
						Ireland	2021-09-26	386419	231.53	1.194	0.96	12.542	54.15	4.941	46.443	19928	3.996	0.05	20	3721518	6177	145.39	74.09	0.036	42.18	67335.3	126.459	5023108	12.15	561.493							United Kingdom	2021-09-26	7823132	475.611	2.059	1.02	12.428	99.024		76.953	1140212	16.947	0.0324
						Ireland	2021-09-27	387754	265.772	1.593	0.97					15793	3.167	0.05	20	3726777	7252	145.54	74.19	0.036	42.18	67335.3	126.459	5023108									United Kingdom	2021-09-27	7851699	423.159	1.881	1.03	12.309	102.52		76.494	1116157	16.589	0.0329
						Ireland	2021-09-28	389213	290.458	1.991	0.97					18974	3.805	0.05	20	3730503	6086	145.66	74.27	0.035	42.17	67335.3	126.459	5023108									United Kingdom	2021-09-28	7883782	475.241	1.644	1.03	12.235	102.253		76.168	931211	13.841	0.0335
						Ireland	2021-09-29	390257	207.839	0.597	0.97					24480	4.909	0.05	20	3734588	7140	145.8	74.35	0.034	42.17	67335.3	126.459	5023108									United Kingdom	2021-09-29	7925371	616.052	1.881	1.03	12.043	100.668		76.982	1147940	17.062	0.033
						Ireland	2021-09-30	391754	298.023	0.398	0.97					22984	4.609	0.06	16.7	3739849	9917	146	74.45	0.034	42.16	67335.3	126.459	5023108									United Kingdom	2021-09-30	7961919	541.38	1.792	1.03	12.072	98.372		75.708	1149203	17.081	0.0335
						Ireland	2021-10-01	393201	288.069	1.394	0.97					21023	4.216	0.06	16.7	3744006	7143	146.14	74.54	0.031	42.16	67335.3	126.459	5023108									United Kingdom	2021-10-01	7996755	516.021	2.089	1.03	11.924	96.032		75.338	930928	13.836	0.0333
						Ireland	2021-10-02	394468	252.234	1.593	0.98					20608	4.133	0.06	16.7	3747042	5438	146.25	74.6	0.031	42.15	67335.3	126.459	5023108									United Kingdom	2021-10-02	8029360	482.973	1.911	1.03	11.317	93.839		75.694	699285	10.393	0.0337
		weekly total			92	Ireland	2021-10-02	390257	1833.92	8.76	0.97	12.542	54.15	4.941	46.443	143790	28.835	0.05	20	3734588	49153	1020.78	74.35	0.034	42.17	67335.3	126.459	5023108	12.15	561.493						92	United Kingdom	2021-10-02	7925371	3530.44	13.257	1.03	12.072	99.024	0	76.168	7114936	105.749	0.0333
						Ireland	2021-10-03	395525	210.427	2.19	0.98	11.945	59.724	6.522	54.743	17003	3.41	0.06	16.7	3748311	6522	146.38	74.62	0.028	42.15	67335.3	126.459	5023108	20.45	584.956							United Kingdom	2021-10-03	8058418	430.432	2.059	1.03	11.524	96.135		76.405	1042497	15.495	0.0337
						Ireland	2021-10-04	397111	315.741	1.792	1					13890	2.786	0.06	16.7	3751229	12683	146.63	74.68	0.027	42.15	67335.3	126.459	5023108									United Kingdom	2021-10-04	8084734	389.815	1.733	1.04	11.391	98.994		76.79	1060488	15.762	0.0335
						Ireland	2021-10-05	398162	209.233	1.593	1.01					17689	3.547	0.06	16.7	3753858	16047	146.95	74.73	0.025	42.15	67335.3	126.459	5023108									United Kingdom	2021-10-05	8116793	474.885	1.57	1.04	11.85	100.209		77.679	908237	13.499	0.0334
						Ireland	2021-10-06	399055	177.778	1.792	1.04					23775	4.768	0.06	16.7	3756630	16027	147.27	74.79	0.024	42.14	67335.3	126.459	5023108									United Kingdom	2021-10-06	8160526	647.811	1.674	1.05	11.954	99.928		77.353	1101256	16.368	0.0342
						Ireland	2021-10-07	400179	223.766	0.597	1.07					22774	4.567	0.06	16.7	3759445	16277	147.59	74.84	0.022	42.14	67335.3	126.459	5023108									United Kingdom	2021-10-07	8199805	581.834	2	1.05	11.969	99.172		79.308	1059721	15.751	0.0352
						Ireland	2021-10-08	401161	195.496	0.597	1.1					23046	4.622	0.06	16.7	3761845	9750	147.79	74.89	0.019	42.14	67335.3	126.459	5023108									United Kingdom	2021-10-08	8239069	581.612	1.689	1.05	11.554	99.128		80.789	958815	14.251	0.0351
						Ireland	2021-10-09	402367	240.09	1.991	1.12					20208	4.053	0.07	14.3	3765779	6773	147.92	74.97	0.02	42.13	67335.3	126.459	5023108									United Kingdom	2021-10-09	8277534	569.776	1.97	1.06	11.376	98.209		81.767	716203	10.645	0.0365
		weekly total			93	Ireland	2021-10-09	399055	1572.53	10.552	1.04	11.945	59.724	6.522	54.743	138385	27.753	0.06	16.7	3756630	84079	1030.53	74.79	0.024	42.14	67335.3	126.459	5023108	20.45	584.956						93	United Kingdom	2021-10-09	8160526	3676.16	12.695	1.05	11.554	99.128	0	77.679	6847217	101.771	0.0342
						Ireland	2021-10-10	404369	398.558	1.194	1.13	13.936	68.284	5.929	66.403	17939	3.597	0.07	14.3	3766953	8216	148.09	74.99	0.02	42.13	67335.3	126.459	5023108	12.79	599.556							United Kingdom	2021-10-10	8313146	527.515	1.807	1.06	11.021	100.624		81.945	1001052	14.879	0.0373
						Ireland	2021-10-11	406309	386.215	1.593	1.14					14958	3	0.07	14.3	3768611	12881	148.34	75.03	0.018	42.13	67335.3	126.459	5023108									United Kingdom	2021-10-11	8345452	478.544	1.792	1.06	11.065	102.831		82.434	1047760	15.573	0.0381
						Ireland	2021-10-12	407693	275.527	0.398	1.14					17927	3.595	0.07	14.3	3770715	15167	148.65	75.07	0.018	42.13	67335.3	126.459	5023108									United Kingdom	2021-10-12	8381870	539.455	1.689	1.07	11.554	103.053		83.782	932173	13.855	0.0387
						Ireland	2021-10-13	409050	270.151	1.194	1.16					25587	5.131	0.07	14.3	3772350	16636	148.98	75.1	0.017	42.12	67335.3	126.459	5023108									United Kingdom	2021-10-13	8432174	745.146	2.044	1.07	11.569	103.097		85.826	1083256	16.1	0.0392
						Ireland	2021-10-14	410506	289.86	1.792	1.16					24904	4.994	0.08	12.5	3774458	14151	149.26	75.14	0.017	42.12	67335.3	126.459	5023108									United Kingdom	2021-10-14	8480495	715.772	2.015	1.07	11.598	103.897		87.011	1085025	16.127	0.0398
						Ireland	2021-10-15	412557	408.313	2.588	1.16					23337	4.68	0.08	12.5	3777143	11992	149.5	75.2	0.018	42.12	67335.3	126.459	5023108									United Kingdom	2021-10-15	8528270	707.684	2.029	1.07	11.717	103.927		89.307	948334	14.095	0.0412
						Ireland	2021-10-16	414183	323.704	0.597	1.16					23405	4.694	0.08	12.5	3780041	6308	149.62	75.25	0.019	42.12	67335.3	126.459	5023108									United Kingdom	2021-10-16	8574690	687.613	2.385	1.07	11.924	104.401		91.129	754030	11.207	0.0415
		weekly total			94	Ireland	2021-10-16	409050	2352.33	9.356	1.16	13.936	68.284	5.929	66.403	148057	29.691	0.07	14.3	3772350	85351	1042.44	75.1	0.018	42.12	67335.3	126.459	5023108	12.79	599.556						94	United Kingdom	2021-10-16	8432174	4401.73	13.761	1.07	11.569	103.097	0	85.826	6851630	101.836	0.0392
						Ireland	2021-10-17	416090	379.645	1.394	1.16	13.737	81.225	7.905	66.601	20038	4.018	0.08	12.5	3781316	6991	149.76	75.28	0.02	42.11	67335.3	126.459	5023108	15.72	617.885							United Kingdom	2021-10-17	8618250	645.248	2.074	1.07	12.132	108.297		94.639	1018000	15.131	0.043
						Ireland	2021-10-18	418270	433.994	2.389	1.17					18105	3.631	0.08	12.5	3783150	13240	150.03	75.31	0.022	42.11	67335.3	126.459	5023108									United Kingdom	2021-10-18	8656128	561.081	2.222	1.06	12.235	113.822		98.209	1017999	15.131	0.0445
						Ireland	2021-10-19	419650	274.73	1.593	1.18					21358	4.283	0.08	12.5	3785508	14667	150.32	75.36	0.026	42.11	67335.3	126.459	5023108									United Kingdom	2021-10-19	8699880	648.092	2.089	1.06	12.606	116.059		100.816	934907	13.896	0.0453
						Ireland	2021-10-20	421226	313.75	1.394	1.18					27417	5.498	0.08	12.5	3787390	15038	150.62	75.4	0.029	42.11	67335.3	126.459	5023108									United Kingdom	2021-10-20	8757623	855.339	2.059	1.05	12.917	119.747		103.512	1137311	16.904	0.046
						Ireland	2021-10-21	423623	477.195	1.991	1.17					27339	5.483	0.08	12.5	3789342	11624	150.85	75.44	0.03	42.11	67335.3	126.459	5023108									United Kingdom	2021-10-21	8810152	778.104	2.103	1.04	13.213	121.184		104.653	1103382	16.4	0.0469
						Ireland	2021-10-22	425770	427.425	1.394	1.17					25234	5.06	0.09	11.1	3791060	5204	150.95	75.47	0.032	42.1	67335.3	126.459	5023108									United Kingdom	2021-10-22	8861813	765.247	2.281	1.04	13.169	121.051		104.564	948306	14.095	0.0475
						Ireland	2021-10-23	427796	403.336	1.593	1.16					23034	4.619	0.09	11.1	3793256	5535	151.06	75.52	0.033	42.1	67335.3	126.459	5023108									United Kingdom	2021-10-23	8907007	669.452	2.429	1.03	12.872	121.021		104.964	723888	10.759	0.0481
		weekly total			95	Ireland	2021-10-23	421226	2710.07	11.748	1.17	13.737	81.225	7.905	66.601	162525	32.592	0.08	12.5	3787390	72299	1053.59	75.4	0.029	42.11	67335.3	126.459	5023108	15.72	617.885						95	United Kingdom	2021-10-23	8757623	4922.56	15.257	1.05	12.872	119.747	0	103.512	6883793	102.316	0.046
						Ireland	2021-10-24	430261	490.732	2.19	1.16	17.121	92.373	7.312	69.763	19115	3.833	0.09	11.1	3794130	2674	151.12	75.53	0.034	42.1	67335.3	126.459	5023108	15.01	635.733							United Kingdom	2021-10-24	8947671	602.35	2.222	1.02	13.109	123.421		104.934	809441	12.031	0.0487
						Ireland	2021-10-25	432688	483.167	1.194	1.16					17133	3.436	0.09	11.1	3795386	7068	151.26	75.56	0.034	42.1	67335.3	126.459	5023108									United Kingdom	2021-10-25	8982774	519.976	2.548	1.01	13.524	128.072		104.549	922761	13.715	0.0475
						Ireland	2021-10-26	434413	343.413	1.194	1.16					16525	3.314	0.1	10	3796834	10415	151.46	75.59	0.032	42.1	67335.3	126.459	5023108									United Kingdom	2021-10-26	9018538	529.767	2.474	1	14.102	129.775		104.579	855830	12.72	0.0481
						Ireland	2021-10-27	436258	367.302	0.995	1.17					22457	4.504	0.1	10	3798555	11371	151.69	75.62	0.033	42.1	67335.3	126.459	5023108									United Kingdom	2021-10-27	9066004	703.107	2.207	1	13.998	131.39		105.482	923002	13.719	0.049
						Ireland	2021-10-28	438438	433.994	0.995	1.19					25215	5.057	0.1	10	3799949	10326	151.9	75.65	0.035	41.6	67335.3	126.459	5023108									United Kingdom	2021-10-28	9108128	623.977	2.637	0.99	13.983	132.486		106.934	933287	13.871	0.0483
						Ireland	2021-10-29	440062	323.306	2.19	1.2					24910	4.995	0.1	10	3801419	5692	152.01	75.68	0.035	41.59	67335.3	126.459	5023108									United Kingdom	2021-10-29	9151173	637.619	2.622	0.99	14.25	133.834		108.075	849026	12.619	0.0482
						Ireland	2021-10-30	442660	517.21	2.19	1.21					25252	5.064	0.11	9.1	3802740	3950	152.09	75.7	0.034	41.59	67335.3	126.459	5023108									United Kingdom	2021-10-30	9192563	613.104	2.948	0.98	14.339	134.471		107.808	684150	10.169	0.0478
		weekly total			96	Ireland	2021-10-30	436258	2959.12	10.948	1.17	17.121	92.373	7.312	69.763	150607	30.203	0.1	10	3798555	51496	1061.53	75.62	0.034	42.1	67335.3	126.459	5023108	15.01	635.733						96	United Kingdom	2021-10-30	9066004	4229.9	17.658	1	13.998	131.39	0	105.482	5977497	88.844	0.0482
						Ireland	2021-10-31	445201	505.862	2.19	1.23	20.107	100.137	7.708	67.391	22395	4.491	0.11	9.1					0.031	41.59	67335.3	126.459	5023108	7.79	645.239							United Kingdom	2021-10-31	9232814	596.232	2.74	0.98	14.517	136.782		108.475	976065	14.507	0.0463
						Ireland	2021-11-01	448167	590.471	1.394	1.24					21441	4.3	0.11	9.1	3803051		152.16	75.71	0.028	41.59	67335.3	126.459	5023108									United Kingdom	2021-11-01	9266383	497.253	2.444	0.98	15.257	140.322		108.904	1011937	15.04	0.0462
						Ireland	2021-11-02	450130	390.794	2.389	1.26					20999	4.211	0.12	8.3	3804165	10651	152.37	75.73	0.027	41.59	67335.3	126.459	5023108									United Kingdom	2021-11-02	9301197	515.695	2.889	0.97	15.168	140.144		108.475	902150	13.409	0.0443
						Ireland	2021-11-03	452985	568.373	1.394	1.26					30021	6.02	0.12	8.3	3806065	13134	152.63	75.77	0.028	41.58	67335.3	126.459	5023108									United Kingdom	2021-11-03	9346306	668.193	2.814	0.97	15.094	136.96		105.719	1022233	15.193	0.0431
						Ireland	2021-11-04	456708	741.175	3.583	1.25					28911	5.798	0.12	8.3	3807366	15155	152.93	75.8	0.026	41.58	67335.3	126.459	5023108									United Kingdom	2021-11-04	9384325	563.17	2.444	0.97	15.316	134.738		102.757	995754	14.8	0.0423
						Ireland	2021-11-05	459882	631.88	2.19	1.25					27436	5.502	0.13	7.7	3808485	17114	153.27	75.82	0.025	41.58	67335.3	126.459	5023108									United Kingdom	2021-11-05	9420311	533.055	2.726	0.97	15.198	131.627		100.209	855328	12.713	0.0408
						Ireland	2021-11-06	462906	602.018	2.588	1.25					27232	5.461	0.13	7.7	3809857	14595	153.56	75.85	0.025	41.57	67335.3	126.459	5023108									United Kingdom	2021-11-06	9453973	498.63	2.503	0.97	15.079	127.998		99.202	659398	9.801	0.0393
		weekly total			97	Ireland	2021-11-06	452985	4030.57	15.728	1.25	20.107	100.137	7.708	67.391	178435	35.783	0.12	8.3	3.80672e+06	70649	916.92	75.785	0.027	41.58	67335.3	126.459	5023108	7.79	645.239						97	United Kingdom	2021-11-06	9346306	3872.23	18.56	0.97	15.168	136.782	0	105.719	6422865	95.463	0.0431
						Ireland	2021-11-07	466809	777.009	1.792	1.25	17.121	91.577	10.87	70.949	25624	5.139	0.13	7.7	3810632	12769	153.82	75.86	0.027	41.57	67335.3	126.459	5023108	28.6	678.328							United Kingdom	2021-11-07	9484291	449.096	2.459	0.98	14.991	128.353		97.395	895999	13.317	0.0386
						Ireland	2021-11-08	470494	733.61	2.389	1.24					22338	4.48	0.13	7.7	3811178	15893	154.13	75.87	0.028	41.57	67335.3	126.459	5023108									United Kingdom	2021-11-08	9511727	406.405	2.518	0.98	15.198	130.62		96.239	1019578	15.154	0.0374
						Ireland	2021-11-09	473922	682.446	0.995	1.24					25798	5.174	0.13	7.7	3812259	25823	154.65	75.89	0.029	41.57	67335.3	126.459	5023108									United Kingdom	2021-11-09	9542313	453.066	2.37	0.99	15.154	129.746		94.743	890731	13.239	0.0373
						Ireland	2021-11-10	477083	629.292	1.194	1.22					30675	6.152	0.14	7.1	3813635	30048	155.25	75.92	0.026	41.57	67335.3	126.459	5023108									United Kingdom	2021-11-10	9586439	653.632	2.385	1	14.931	128.679		94.847	1046325	15.552	0.0369
						Ireland	2021-11-11	482414	1061.3	1.194	1.21					31250	6.267	0.14	7.1	3814768	32732	155.9	75.94	0.026	41.56	67335.3	126.459	5023108									United Kingdom	2021-11-11	9628685	625.784	2.326	1.01	14.798	126.576		96.061	1052363	15.641	0.0375
						Ireland	2021-11-12	485382	590.869	0.796	1.21					30161	6.048	0.14	7.1	3815937	28579	156.47	75.97	0.024	41.56	67335.3	126.459	5023108									United Kingdom	2021-11-12	9671627	636.094	2.489	1.02	14.65	125.124		96.595	863602	12.836	0.0383
						Ireland	2021-11-13	489059	732.017	1.593	1.19					29128	5.841	0.14	7.1	3817323	22882	156.92	76	0.023	41.56	67335.3	126.459	5023108									United Kingdom	2021-11-13	9712626	607.312	2.34	1.02	14.428	123.08		95.898	672857	10.001	0.0394
		weekly total			98	Ireland	2021-11-13	477083	5206.54	9.953	1.22	17.121	91.577	10.87	70.949	194974	39.101	0.14	7.1	3813635	168726	1087.14	75.92	0.026	41.57	67335.3	126.459	5023108	28.6	678.328						98	United Kingdom	2021-11-13	9586439	3831.39	16.887	1	14.931	128.353	0	96.061	6441455	95.74	0.0375
						Ireland	2021-11-14	494537	1090.56	1.593	1.17	17.718	109.693	10.474	91.502	26062	5.226	0.14	7.1	3819132	12723	157.18	76.03	0.026	41.55	67335.3	126.459	5023108	17.8	699.665							United Kingdom	2021-11-14	9750389	559.378	2.148	1.03	14.502	124.384		94.713	934036	13.883	0.0402
						Ireland	2021-11-15	499179	924.129	2.19	1.16					25005	5.015	0.15	6.7	3819734	16867	157.51	76.04	0.028	41.55	67335.3	126.459	5023108									United Kingdom	2021-11-15	9783274	487.121	2.252	1.03	14.339	126.813		92.166	1006725	14.963	0.0414
						Ireland	2021-11-16	502984	757.499	0.796	1.14					27467	5.508	0.15	6.7	3820825	30761	158.12	76.06	0.028	41.55	67335.3	126.459	5023108									United Kingdom	2021-11-16	9818806	526.33	1.985	1.04	13.894	122.754		90.966	850586	12.642	0.0423
						Ireland	2021-11-17	507549	908.8	1.792	1.13					31973	6.412	0.15	6.7	3821958	36167	158.84	76.09	0.028	41.55	67335.3	126.459	5023108									United Kingdom	2021-11-17	9869754	754.685	2.533	1.04	13.85	119.229		89.129	1124728	16.717	0.0415
						Ireland	2021-11-18	511949	875.952	0.995	1.12					32415	6.501	0.15	6.7	3824485	42612	159.69	76.14	0.028	41.54	67335.3	126.459	5023108									United Kingdom	2021-11-18	9916184	687.761	2.459	1.05	13.672	117.866		87.366	1044136	15.519	0.0423
						Ireland	2021-11-19	515581	723.058	1.593	1.11					30759	6.168	0.15	6.7	3826055	34342	160.38	76.17	0.028	41.54	67335.3	126.459	5023108									United Kingdom	2021-11-19	9962079	679.836	1.881	1.05	13.495	117.244		85.737	897499	13.34	0.0429
						Ireland	2021-11-20	520227	924.925	1.792	1.11					31104	6.238	0.15	6.7	3829022	25864	160.89	76.23	0.029	41.53	67335.3	126.459	5023108									United Kingdom	2021-11-20	10006141	652.684	1.94	1.06	13.45	115.481		84.981	727450	10.812	0.0428
		weekly total			99	Ireland	2021-11-20	507549	6204.92	10.751	1.13	17.718	109.693	10.474	91.502	204785	41.068	0.15	6.7	3821958	199336	1112.61	76.09	0.028	41.55	67335.3	126.459	5023108	17.8	699.665						99	United Kingdom	2021-11-20	9869754	4347.8	15.198	1.04	13.85	119.229	0	89.129	6585160	97.876	0.0423
						Ireland	2021-11-21	523360	623.717	0.398	1.1	23.691	126.217	10.277	78.854	28683	5.752	0.15	6.7	3831795	17832	161.25	76.28	0.029	41.53	67335.3	126.459	5023108	6	707.206							United Kingdom	2021-11-21	10045747	586.678	2.103	1.06	13.524	116.933		84.27	1082182	16.085	0.0424
						Ireland	2021-11-22	529319	1186.32	2.19	1.09					26990	5.413	0.15	6.7	3832320	17887	161.6	76.29	0.028	41.52	67335.3	126.459	5023108									United Kingdom	2021-11-22	10081082	523.412	2.118	1.06	13.746	118.325		82.833	1067561	15.867	0.0428
						Ireland	2021-11-23	533496	831.557	0.597	1.08					30274	6.071	0.15	6.7	3833933	37040	162.34	76.33	0.03	41.52	67335.3	126.459	5023108									United Kingdom	2021-11-23	10118332	551.779	1.792	1.06	13.613	115.155		81.1	981377	14.586	0.0428
						Ireland	2021-11-24	539130	1121.62	1.991	1.07					31622	6.341	0.15	6.7	3837090	40414	163.14	76.39	0.03	41.51	67335.3	126.459	5023108									United Kingdom	2021-11-24	10169065	751.501	1.94	1.06	13.746	111.467		81.797	1111554	16.521	0.0436
						Ireland	2021-11-25	542791	728.832	2.588	1.06					35284	7.076	0.14	7.1	3838285	43091	164	76.41	0.028	41.51	67335.3	126.459	5023108									United Kingdom	2021-11-25	10217262	713.935	2.207	1.07	13.702	111.526		80.878	1123877	16.704	0.0431
						Ireland	2021-11-26	546682	774.62	2.19	1.05					32926	6.603	0.14	7.1	3839414	38441	164.77	76.44	0.029	41.51	67335.3	126.459	5023108									United Kingdom	2021-11-26	10264034	692.827	1.822	1.07	13.702	110.089		80.3	911909	13.554	0.0437
						Ireland	2021-11-27	551445	948.218	1.792	1.05					34190	6.856	0.14	7.1	3840989	27360	165.31	76.47	0.028	41.51	67335.3	126.459	5023108									United Kingdom	2021-11-27	10307459	643.248	2.089	1.07	13.495	107.882		80.167	732648	10.889	0.0436
		weekly total			100	Ireland	2021-11-27	539130	6214.88	11.746	1.07	23.691	126.217	10.277	78.854	219969	44.112	0.15	6.7	3837090	222065	1142.41	76.39	0.029	41.51	67335.3	126.459	5023108	6	707.206						100	United Kingdom	2021-11-27	10169065	4463.38	14.071	1.06	13.702	111.526	0	81.1	7011108	104.206	0.0431
						Ireland	2021-11-28	556064	919.55	2.588	1.05	26.079	121.638	8.103	70.356	28461	5.708	0.14	7.1	3843258	20343	165.72	76.51	0.028	41.5	67335.3	126.459	5023108	19.7	731.231							United Kingdom	2021-11-28	10346789	582.59	1.955	1.07	13.613	108.312		79.441	1024465	15.227	0.0436
						Ireland	2021-11-29	560855	953.792	0.995	1.05					29569	5.93	0.14	7.1	3844266	23190	166.18	76.53	0.028	41.5	67335.3	126.459	5023108									United Kingdom	2021-11-29	10380092	493.312	1.837	1.08	13.569	111.733		80.419	1101329	16.369	0.043
						Ireland	2021-11-30	564590	743.564	2.588	1.05					30682	6.153	0.14	7.1	3845932	42448	167.02	76.56	0.027	41.49	67335.3	126.459	5023108									United Kingdom	2021-11-30	10419798	588.159	2.118	1.08	13.791	111.867		81.323	1058735	15.736	0.0422
						Ireland	2021-12-01	569193	916.365	2.986	1.04					34324	6.883	0.13	7.7	3847329	41771	167.86	76.59	0.025	41.49	67335.3	126.459	5023108									United Kingdom	2021-12-01	10476088	833.816	2.133	1.09	13.258	107.008		80.093	1227756	18.248	0.0422
						Ireland	2021-12-02	574651	1086.58	0.796	1.04					36124	7.244	0.14	7.1	3848749	43224	168.72	76.62	0.028	41.49	67335.3	126.459	5023108									United Kingdom	2021-12-02	10531783	825.002	1.807	1.1	13.258	108.001		80.834	1228634	18.261	0.0424
						Ireland	2021-12-03	578441	754.513	2.588	1.04					33464	6.711	0.14	7.1	3849962	38528	169.48	76.65	0.027	41.49	67335.3	126.459	5023108									United Kingdom	2021-12-03	10586603	812.041	2.044	1.1	13.332	106.741		80.789	1097317	16.309	0.0415
						Ireland	2021-12-04	582600	827.973	2.19	1.04					34555	6.93	0.14	7.1	3851672	26315	170.01	76.68	0.027	41.48	67335.3	126.459	5023108									United Kingdom	2021-12-04	10636922	745.368	1.822	1.11	13.258	104.549		81.219	875428	13.012	0.041
		weekly total			101	Ireland	2021-12-04	569193	6202.34	14.731	1.04	26.079	121.638	8.103	70.356	227179	45.559	0.14	7.1	3847329	235819	1174.99	76.59	0.027	41.49	67335.3	126.459	5023108	19.7	731.231						101	United Kingdom	2021-12-04	10476088	4880.29	13.716	1.09	13.332	108.001	0	80.789	7613664	113.162	0.0422
						Ireland	2021-12-05	588008	1076.62	1.194	1.03	23.292	115.068	7.115	75.296	30449	6.106	0.14	7.1	3853453	18349	170.37	76.71	0.025	41.48	67335.3	126.459	5023108	15.89	750.563							United Kingdom	2021-12-05	10682589	676.459	2.177	1.12	13.065	106.016		83.174	1156573	17.19	0.0412
						Ireland	2021-12-06	593630	1119.23	2.787	1.02					30106	6.037	0.14	7.1	3854760	24449	170.86	76.74	0.026	41.47	67335.3	126.459	5023108									United Kingdom	2021-12-06	10721372	574.487	2.4	1.13	13.346	107.556		84.152	1191912	17.715	0.0418
						Ireland	2021-12-07	598786	1026.46	1.593	1.02					29981	6.012	0.14	7.1	3855516	30463	171.47	76.76	0.022	42.89	67335.3	126.459	5023108									United Kingdom	2021-12-07	10762423	608.082	1.733	1.13	13.035	107.467		85.692	1107140	16.455	0.0423
						Ireland	2021-12-08	601697	579.522	1.792	1.02					34507	6.92	0.14	7.1	3857046	39578	172.25	76.79	0.021	42.89	67335.3	126.459	5023108									United Kingdom	2021-12-08	10822117	884.238	2.118	1.14	13.183	107.749		86.67	1326011	19.709	0.0422
						Ireland	2021-12-09	607262	1107.88	1.593	1.01					27281	5.471	0.14	7.1	3858266	48338	173.22	76.81	0.019	42.89	67335.3	126.459	5023108									United Kingdom	2021-12-09	10878375	833.342	1.94	1.15	13.332	108.83		88.477	1394054	20.72	0.0409
						Ireland	2021-12-10	611388	821.404	0.995	1.02					30630	6.143	0.14	7.1	3859889	43711	174.09	76.84	0.018	42.88	67335.3	126.459	5023108									United Kingdom	2021-12-10	10937202	871.396	1.97	1.17	13.346	108.252		89.929	1234087	18.342	0.0412
						Ireland	2021-12-11	615391	796.917	1.194	1.03					34539	6.926	0.14	7.1	3860742	30688	174.7	76.86	0.017	42.88	67335.3	126.459	5023108									United Kingdom	2021-12-11	10994197	844.259	1.955	1.18	13.08	107.719		90.625	1027914	15.278	0.0417
		weekly total			102	Ireland	2021-12-11	601697	6528.03	11.148	1.02	23.292	115.068	7.115	75.296	217493	43.615	0.14	7.1	3857046	235576	1206.96	76.79	0.021	42.88	67335.3	126.459	5023108	15.89	750.563						102	United Kingdom	2021-12-11	10822117	5292.26	14.293	1.14	13.183	107.719	0	86.67	8437691	125.409	0.0417
						Ireland	2021-12-12	619488	815.63	1.194	1.05	23.292	108.1	9.091	70.158	32431	6.504	0.14	7.1	3861935	28474	175.26	76.88	0.015	42.88	67335.3	126.459	5023108	13.76	768.13							United Kingdom	2021-12-12	11046689	777.556	1.807	1.19	13.228	109.482		90.951	1239134	18.417	0.0418
						Ireland	2021-12-13	623492	797.116	1.991	1.06					27449	5.505	0.13	7.7	3863010	33592	175.93	76.9	0.014	42.88	67335.3	126.459	5023108									United Kingdom	2021-12-13	11095283	719.816	1.615	1.21	13.332	112.681		91.692	1417981	21.075	0.0411
						Ireland	2021-12-14	628154	928.111	2.19	1.08					27292	5.473	0.13	7.7	3864219	55508	177.04	76.93	0.015	42.88	67335.3	126.459	5023108									United Kingdom	2021-12-14	11148441	787.422	2.029	1.23	13.272	112.741		91.81	1374509	20.429	0.0414
						Ireland	2021-12-15	632842	933.287	1.991	1.1					36400	7.3	0.13	7.7	3865480	59790	178.23	76.95	0.015	42.87	67335.3	126.459	5023108									United Kingdom	2021-12-15	11235610	1291.22	1.659	1.24	13.154	111.482		92.625	1703426	25.318	0.0427
						Ireland	2021-12-16	636713	770.638	2.19	1.12					35278	7.075	0.14	7.1	3867042	69093	179.6	76.99	0.015	42.87	67335.3	126.459	5023108									United Kingdom	2021-12-16	11338398	1522.58	2.222	1.26	12.961	111.763		92.121	1706710	25.367	0.0452
						Ireland	2021-12-17	640943	842.108	1.394	1.16					34724	6.964	0.14	7.1	3869506	69767	180.99	77.03	0.016	42.87	67335.3	126.459	5023108									United Kingdom	2021-12-17	11451100	1669.44	1.763	1.27	13.02	109.911		92.714	1634393	24.292	0.0468
						Ireland	2021-12-18	645084	824.39	2.389	1.2					33405	6.699	0.14	7.1	3870692	48654	181.96	77.06	0.018	42.86	67335.3	126.459	5023108									United Kingdom	2021-12-18	11557155	1570.98	1.748	1.27	12.665	108.963		93.365	1443910	21.461	0.0484
		weekly total			103	Ireland	2021-12-18	632842	5911.28	13.339	1.1	23.292	108.1	9.091	70.158	226979	45.52	0.14	7.1	3865480	364878	1249.01	76.95	0.015	42.87	67335.3	126.459	5023108	13.76	768.13						103	United Kingdom	2021-12-18	11235610	8339.01	12.843	1.24	13.154	111.482	0	92.121	10520063	156.359	0.0427
						Ireland	2021-12-19	648679	715.692	1.792	1.24	20.704	93.568	4.743	71.739	32568	6.531	0.14	7.1	3871589	56416	183.08	77.08	0.018	42.86	67335.3	126.459	5023108	2.74	771.82							United Kingdom	2021-12-19	11653052	1420.51	1.94	1.27	12.709	111.215		95.602	1538950	22.873	0.0502
						Ireland	2021-12-20	656012	1459.85	1.991	1.27					27146	5.444	0.15	6.7	3872214	94670	184.97	77.09	0.017	42.86	67335.3	126.459	5023108									United Kingdom	2021-12-20	11741935	1316.61	1.585	1.28	12.724	114.77		99.987	1579996	23.484	0.0529
						Ireland	2021-12-21	661136	1020.09	0.796	1.31					35623	7.144	0.15	6.7	3874042	132986	187.62	77.12	0.019	42.86	67335.3	126.459	5023108									United Kingdom	2021-12-21	11831068	1320.31	1.703	1.28	12.576	117.777		104.386	1563610	23.24	0.0547
						Ireland	2021-12-22	665924	953.195	0.597	1.36					38691	7.759	0.16	6.2	3875651	135621	190.32	77.16	0.02	42.86	67335.3	126.459	5023108									United Kingdom	2021-12-22	11965034	1984.42	1.985	1.28	12.472	121.125		111.333	1733957	25.772	0.057
						Ireland	2021-12-23	671193	1048.95	1.394	1.41					40736	8.169	0.18	5.6	3877057	104646	192.4	77.18	0.02	42.85	67335.3	126.459	5023108									United Kingdom	2021-12-23	12115327	2226.27	1.644	1.28	12.487	121.525		118.562	1744019	25.921	0.0599
						Ireland	2021-12-24	677500	1255.6	2.588	1.46					38642	7.749	0.19	5.3	3877223	11366	192.63	77.19	0.017	42.85	67335.3	126.459	5023108									United Kingdom	2021-12-24	12276887	2393.16	2.015	1.28	12.324	125.109		123.361	1661932	24.701	0.0624
						Ireland	2021-12-25	684911	1475.38	0.597	1.49					43159	8.655	0.22	4.5	3877230	35	192.63	77.19	0.013	42.85	67335.3	126.459	5023108									United Kingdom	2021-12-25	12437520	2379.43	2	1.28	12.413	121.999		131.923	1190445	17.694	0.0668
		weekly total			104	Ireland	2021-12-25	665924	7928.76	9.755	1.36	20.704	93.568	4.743	71.739	256565	51.451	0.16	6.2	3875651	535740	1323.65	77.16	0.018	42.86	67335.3	126.459	5023108	2.74	771.82						104	United Kingdom	2021-12-25	11965034	13040.7	12.872	1.28	12.487	121.125	0	111.333	11012909	163.685	0.057
						Ireland	2021-12-26	696093	2226.11	2.389	1.5	19.908	85.405	5.929	78.854	25588	5.131	0.24	4.2	3877244	290	192.63	77.19	0.012	42.85	67335.3	126.459	5023108	10.85	786.5							United Kingdom	2021-12-26	12574788	2033.33	1.733	1.28	12.606	128.042		139.685	1347215	20.024	0.0714
						Ireland	2021-12-27	709858	2740.34	1.394	1.49					14076	2.823	0.26	3.8	3877835	13903	192.91	77.2	0.011	42.85	67335.3	126.459	5023108									United Kingdom	2021-12-27	12645151	1042.28	1.644	1.27	12.887	142.959		150.676	1388049	20.631	0.0742
						Ireland	2021-12-28	720262	2071.23	0.398	1.51					26405	5.295	0.3	3.3	3878587	24585	193.4	77.21	0.009	42.85	67335.3	126.459	5023108									United Kingdom	2021-12-28	12761438	1722.54	1.718	1.27	12.606	159.964		166.245	1551380	23.058	0.0789
						Ireland	2021-12-29	726997	1340.8	1.792	1.54					39105	7.842	0.34	2.9	3879905	55616	194.51	77.24	0.008	42.85	67335.3	126.459	5023108									United Kingdom	2021-12-29	12956449	2888.67	1.97	1.26	12.858	175.488		184.39	1582456	23.52	0.0874
						Ireland	2021-12-30	736003	1792.91	1.194	1.55					45684	9.161	0.39	2.6	3881113	63679	195.77	77.27	0.009	42.85	67335.3	126.459	5023108									United Kingdom	2021-12-30	13168918	3147.27	2.4	1.25	12.961	193.056		198.996	1633725	24.282	0.0948
						Ireland	2021-12-31	752431	3270.49	1.194	1.53					45877	9.2	0.43	2.3	3882795	21530	196.2	77.3	0.011	42.84	67335.3	126.459	5023108									United Kingdom	2021-12-31	13441716	4040.92	1.955	1.24	13.08	208.254		212.313	1794427	26.671	0.1001
						Ireland	2022-01-01	772985	4091.89	2.389	1.5					44676	8.959	0.46	2.2	3882897	9123	196.38	77.3	0.011	42.84	67335.3	126.459	5023108									United Kingdom	2022-01-01	13678292	3504.37	2.607	1.22	12.695	212.979		222.089	1110513	16.506	0.1048
		weekly total			105	Ireland	2022-01-01	726997	17533.8	10.75	1.51	19.908	85.405	5.929	78.854	241411	48.411	0.34	2.9	3879905	188726	1361.8	77.24	0.011	42.85	67335.3	126.459	5023108	10.85	786.5						105	United Kingdom	2022-01-01	12956449	18379.4	14.027	1.26	12.858	175.488	0	184.39	10407765	154.692	0.0874
						Ireland	2022-01-02	793095	4003.5	1.991	1.47	18.514	113.077	4.941	128.063	33330	6.684	0.47	2.1	3883526	14789	196.68	77.31	0.011	42.84	67335.3	126.459	5023108	-1.6	778.542							United Kingdom	2022-01-02	13866859	2793.22	2.296	1.2	12.798	222.222		230.547	1398083	20.78	0.1059
						Ireland	2022-01-03	816160	4591.78	2.588	1.47					36962	7.412	0.48	2.1	3884258	21270	197.1	77.33	0.021	42.84	67335.3	126.459	5023108									United Kingdom	2022-01-03	13985134	1751.99	2.607	1.18	13.006	239.642		238.072	1793027	26.65	0.1093
						Ireland	2022-01-04	833231	3398.49	1.394	1.41					40042	8.03	0.49	2	3885052	33967	197.78	77.34	0.023	42.84	67335.3	126.459	5023108									United Kingdom	2022-01-04	14166202	2682.13	2.518	1.16	13.332	254.47		239.598	2153884	32.013	0.1107
						Ireland	2022-01-05	850217	3381.57	0.796	1.36					40548	8.132	0.49	2	3885970	44077	198.65	77.36	0.026	42.84	67335.3	126.459	5023108									United Kingdom	2022-01-05	14396103	3405.49	2.637	1.13	12.961	265.017		236.028	2224245	33.059	0.1057
						Ireland	2022-01-06	871519	4240.8	1.194	1.32					49212	9.869	0.5	2	3887671	45753	199.57	77.4	0.03	42.83	67335.3	126.459	5023108									United Kingdom	2022-01-06	14671750	4083.12	3.007	1.11	12.858	271.934		235.184	2058886	30.601	0.1015
						Ireland	2022-01-07	889175	3514.95	1.194	1.27					42441	8.511	0.5	2	3888458	37086	200.3	77.41	0.042	42.83	67335.3	126.459	5023108									United Kingdom	2022-01-07	14893925	3291.05	2.681	1.08	12.443	274.571		234.354	1757906	26.128	0.1008
						Ireland	2022-01-08	912992	4741.49	1.991	1.23					48740	9.774	0.5	2	3889207	25442	200.81	77.43	0.069	42.83	67335.3	126.459	5023108									United Kingdom	2022-01-08	15066905	2562.33	3.244	1.06	12.147	273.445		234.576	1372960	20.406	0.0971
		weekly total			106	Ireland	2022-01-08	850217	27872.6	11.148	1.36	18.514	113.077	4.941	128.063	291275	58.412	0.49	2	3885970	222384	1390.89	77.36	0.026	42.84	67335.3	126.459	5023108	-1.6	778.542						106	United Kingdom	2022-01-08	14396103	20569.3	18.99	1.13	12.858	265.017	0	235.184	12758991	189.637	0.1057
						Ireland	2022-01-09	934918	4365.03	2.986	1.18	18.315	184.746	5.138	158.103	44082	8.84	0.51	2	3889874	18045	201.17	77.44	0.089	37.28	67335.3	126.459	5023108	0.05	778.621							United Kingdom	2022-01-09	15187192	1781.79	3.377	1.03	12.087	279.815		236.147	1675252	24.899	0.0955
						Ireland	2022-01-10	961040	5200.37	3.185	1.12					43939	8.812	0.51	2	3890387	22005	201.61	77.45	0.097	37.28	67335.3	126.459	5023108									United Kingdom	2022-01-10	15280807	1386.7	3.185	1.01	12.161	291.917		236.058	1746222	25.954	0.0923
						Ireland	2022-01-11	982424	4257.12	2.787	1.1					42971	8.617	0.51	2	3891762	30215	202.21	77.48	0.108	37.27	67335.3	126.459	5023108									United Kingdom	2022-01-11	15376597	1418.92	3.555	0.99	11.747	290.45		236.235	1505240	22.372	0.0888
						Ireland	2022-01-12	1006333	4759.8	1.593	1.03					42330	8.489	0.5	2	3892692	34061	202.89	77.5	0.123	37.27	67335.3	126.459	5023108									United Kingdom	2022-01-12	15509556	1969.5	3.6	0.97	11.628	289.991		233.199	1638215	24.349	0.0878
						Ireland	2022-01-13	1025623	3840.25	2.389	0.96					42728	8.569	0.5	2	3893512	33750	203.56	77.51	0.137	37.27	67335.3	126.459	5023108									United Kingdom	2022-01-13	15624801	1707.11	3.437	0.96	11.51	287.562		230.607	1516116	22.534	0.0854
						Ireland	2022-01-14	1046532	4162.56	2.986	0.9					37993	7.619	0.49	2	3894352	34164	204.24	77.53	0.153	37.27	67335.3	126.459	5023108									United Kingdom	2022-01-14	15728020	1528.97	3.54	0.95	11.05	284.57		229.007	1305097	19.398	0.0815
						Ireland	2022-01-15	1065436	3763.41	2.19	0.83					36038	7.227	0.48	2.1	3895009	21377	204.66	77.54	0.149	37.27	67335.3	126.459	5023108									United Kingdom	2022-01-15	15824432	1428.14	3.6	0.95	10.547	280.778		224.43	1102347	16.384	0.0779
		weekly total			107	Ireland	2022-01-15	1006333	30348.5	18.116	1.03	18.315	184.746	5.138	158.103	290081	58.173	0.5	2	3892692	193617	1420.34	77.5	0.123	37.27	67335.3	126.459	5023108	0.05	778.621						107	United Kingdom	2022-01-15	15509556	11221.1	24.294	0.97	11.628	287.562	0	233.199	10488489	155.89	0.0878
						Ireland	2022-01-16	1082501	3397.3	2.588	0.77	18.315	210.029	4.941	159.288	23332	4.679	0.46	2.2	3896226	14739	204.96	77.57	0.149	37.27	67335.3	126.459	5023108	-13.15	758.674							United Kingdom	2022-01-16	15910757	1278.72	3.481	0.94	10.591	282.585		220.297	1330043	19.768	0.0735
						Ireland	2022-01-17	1097056	2897.61	2.19	0.71					18276	3.665	0.44	2.3	3896790	14918	205.26	77.58	0.137	37.26	67335.3	126.459	5023108									United Kingdom	2022-01-17	15988707	1154.66	3.822	0.94	10.562	285.962		213.735	1485424	22.078	0.0699
						Ireland	2022-01-18	1107809	2140.71	2.19	0.66					21401	4.292	0.42	2.4	3897249	17323	205.6	77.59	0.135	37.26	67335.3	126.459	5023108									United Kingdom	2022-01-18	16086804	1453.1	3.792	0.95	10.413	279.519		207.706	1389022	20.645	0.0685
						Ireland	2022-01-19	1114138	1259.98	1.593	0.64					22950	4.602	0.39	2.6	3897876	16002	205.92	77.6	0.124	37.26	67335.3	126.459	5023108									United Kingdom	2022-01-19	16218318	1948.1	3.437	0.96	9.999	272.008		204.506	1588622	23.612	0.0666
						Ireland	2022-01-20	1119905	1148.09	1.792	0.63					20626	4.136	0.36	2.8	3898818	15506	206.23	77.62	0.113	37.26	67335.3	126.459	5023108									United Kingdom	2022-01-20	16337175	1760.61	3.451	0.98	9.836	264.572		200.759	1464790	21.771	0.067
						Ireland	2022-01-21	1126748	1362.3	1.792	0.62					20839	4.179	0.34	2.9	3899796	13448	206.5	77.64	0.092	37.26	67335.3	126.459	5023108									United Kingdom	2022-01-21	16448935	1655.48	3.274	0.99	9.48	258.158		196.907	1280245	19.028	0.0669
						Ireland	2022-01-22	1132271	1099.52	1.194	0.62					20486	4.108	0.32	3.1	3900441	11030	206.71	77.65	0.08	17.59	67335.3	126.459	5023108									United Kingdom	2022-01-22	16549259	1486.09	2.963	1	9.258	248.56		191.664	1071604	15.927	0.0666
		weekly total			108	Ireland	2022-01-22	1114138	13305.5	13.339	0.64	18.315	210.029	4.941	159.288	147910	29.661	0.39	2.6	3897876	102966	1441.18	77.6	0.124	37.26	67335.3	126.459	5023108	-13.15	758.674						108	United Kingdom	2022-01-22	16218318	10736.8	24.22	0.96	9.999	272.008	0	204.506	9609750	142.829	0.067
						Ireland	2022-01-23	1138868	1313.33	1.394	0.61	17.917	181.362	3.755	143.281	16071	3.223	0.31	3.2	3901121	7328	206.86	77.66	0.069	17.59	67335.3	126.459	5023108	-2.02	755.648							United Kingdom	2022-01-23	16640989	1358.78	3.674	1.02	8.932	248.204		188.049	1277959	18.994	0.0674
						Ireland	2022-01-24	1145557	1331.65	2.389	0.6					13394	2.686	0.3	3.3	3901590	6080	206.98	77.67	0.064	17.59	67335.3	126.459	5023108									United Kingdom	2022-01-24	16722722	1210.7	3.318	1.03	8.858	252.233		184.524	1455409	21.632	0.0683
						Ireland	2022-01-25	1150288	941.847	2.389	0.61					15922	3.193	0.3	3.3	3903429	9032	207.16	77.71	0.054	17.59	67335.3	126.459	5023108									United Kingdom	2022-01-25	16825087	1516.32	3.229	1.06	8.517	243.405		182.583	1343603	19.97	0.0686
						Ireland	2022-01-26	1153980	735.003	2.588	0.64					20490	4.109	0.29	3.4	3904327	8712	207.33	77.73	0.047	17.59	67335.3	126.459	5023108									United Kingdom	2022-01-26	16952451	1886.62	3.392	1.09	8.31	242.338		181.072	1500326	22.299	0.0687
						Ireland	2022-01-27	1157986	797.514	2.588	0.66					18222	3.654	0.29	3.4	3905507	8422	207.5	77.75	0.04	17.59	67335.3	126.459	5023108									United Kingdom	2022-01-27	17065652	1676.83	2.859	1.12	8.132	237.183		177.591	1376950	20.466	0.0682
						Ireland	2022-01-28	1163591	1115.84	1.593	0.69					17911	3.592	0.29	3.4	3908604	10910	207.72	77.81	0.033	17.59	67335.3	126.459	5023108									United Kingdom	2022-01-28	17174320	1609.68	2.903	1.15	7.925	233.821		175.266	1218618	18.112	0.0679
						Ireland	2022-01-29	1168856	1048.16	2.389	0.72					17562	3.522	0.29	3.4	3912050	9687	207.91	77.88	0.028	17.59	67335.3	126.459	5023108									United Kingdom	2022-01-29	17270520	1425	3.259	1.18	7.806	220.889		175.532	966751	14.369	0.0683
		weekly total			109	Ireland	2022-01-29	1153980	7283.34	15.33	0.64	17.917	181.362	3.755	143.281	119572	23.979	0.29	3.4	3904327	60171	1451.46	77.73	0.047	17.59	67335.3	126.459	5023108	-2.02	755.648						109	United Kingdom	2022-01-29	16952451	10683.9	22.634	1.09	8.31	242.338	0	181.072	9139616	135.842	0.0683
						Ireland	2022-01-30	1173965	1017.1	1.394	0.76	14.533	147.12	3.36	282.016	14569	2.922	0.29	3.4	3919590	11175	208.14	78.03	0.024	17.59	67335.3	126.459	5023108	-4.75	748.759							United Kingdom	2022-01-30	17354546	1244.66	2.992	1.22	7.703	224.992		171.474	1223173	18.18	0.0674
						Ireland	2022-01-31	1179056	1013.52	3.185	0.8					13454	2.698	0.29	3.4	3920988	4753	208.23	78.06	0.023	17.59	67335.3	126.459	5023108									United Kingdom	2022-01-31	17428058	1088.92	2.681	1.24	7.569	230.207		169.681	1358411	20.19
						Ireland	2022-02-01	1183456	875.952	3.185	0.83					16227	3.254	0.29	3.4	3924411	8405	208.4	78.13	0.023	17.59	67335.3	126.459	5023108									United Kingdom	2022-02-01	17515760	1299.12	2.814	1.18	7.436	223.437		167.77	1251408	18.6	0.0602
						Ireland	2022-02-02	1187328	770.837	2.389	0.85					20026	4.016	0.29	3.4	3927411	9440	208.58	78.19	0.023	17.59	67335.3	126.459	5023108									United Kingdom	2022-02-02	17620811	1556.11	3.066	1.12	7.155	217.423		164.275	1385813	20.597	0.0593
						Ireland	2022-02-03	1191536	837.728	1.792	0.88					20528	4.117	0.29	3.4	3929850	9164	208.77	78.24	0.022	17.59	67335.3	126.459	5023108									United Kingdom	2022-02-03	17714760	1391.65	3.066	1.06	7.081	214.594		161.475	1324489	19.686	0.0593
						Ireland	2022-02-04	1197476	1182.54	1.792	0.89					20554	4.122	0.3	3.3	3936375	13130	209.03	78.37	0.023	17.59	67335.3	126.459	5023108									United Kingdom	2022-02-04	17803178	1309.72	2.785	1.01	7.021	208.091		159.86	1114078	16.559	0.0593
						Ireland	2022-02-05	1203537	1206.62	1.593	0.91					18609	3.732	0.31	3.2	3942126	11332	209.25	78.48	0.021	17.59	67335.3	126.459	5023108									United Kingdom	2022-02-05	17879822	1135.32	2.814	0.97	6.784	200.847		156.676	878570	13.058	0.0585
		weekly total			110	Ireland	2022-02-05	1187328	6904.29	15.33	0.85	14.533	147.12	3.36	282.016	123967	24.861	0.29	3.4	3927411	67399	1460.4	78.19	0.023	17.59	67335.3	126.459	5023108	-4.75	748.759						110	United Kingdom	2022-02-05	17620811	9025.5	20.218	1.12	7.155	217.423	0	164.275	8535942	126.87	0.0593
						Ireland	2022-02-06	1210234	1333.24	3.583	0.93	12.94	125.42	2.569	126.482	15201	3.048	0.31	3.2	3949682	11463	209.48	78.63	0.02	18.78	67335.3	126.459	5023108	-2.17	745.654							United Kingdom	2022-02-06	17943086	937.12	2.37	0.93	6.532	199.144		155.416	1047210	15.565	0.0586
						Ireland	2022-02-07	1216494	1246.24	1.792	0.96					13700	2.747	0.31	3.2	3951036	3899	209.56	78.66	0.02	18.78	67335.3	126.459	5023108									United Kingdom	2022-02-07	17995391	774.786	2.548	0.89	6.562	202.033		151.891	1223485	18.185	0.0673
						Ireland	2022-02-08	1221427	982.061	1.792	0.96					15933	3.195	0.31	3.2	3952275	5628	209.67	78.68	0.021	18.78	67335.3	126.459	5023108									United Kingdom	2022-02-08	18055943	896.948	2.34	0.87	6.37	198.374		147.714	1131832	16.822	0.0626
						Ireland	2022-02-09	1225402	791.343	1.792	0.96					20144	4.04	0.31	3.2	3954060	7994	209.83	78.72	0.023	18.77	67335.3	126.459	5023108									United Kingdom	2022-02-09	18132426	1132.93	2.074	0.86	6.399	192.078		144.47	1210507	17.992	0.0615
						Ireland	2022-02-10	1229182	752.522	1.792	0.96					18569	3.724	0.31	3.2	3956616	8324	210	78.77	0.022	18.77	67335.3	126.459	5023108									United Kingdom	2022-02-10	18202087	1031.88	2.34	0.85	6.37	186.124		142.322	1109441	16.49	0.0722
						Ireland	2022-02-11	1234859	1130.18	1.991	0.96					18755	3.761	0.31	3.2	3961543	10159	210.2	78.87	0.02	17.59	67335.3	126.459	5023108									United Kingdom	2022-02-11	18266426	953.044	2.133	0.83	6.162	179.828		138.9	956301	14.214	0.0706
						Ireland	2022-02-12	1240508	1124.6	1.792	0.95					16759	3.361	0.3	3.3	3967006	12449	210.45	78.98	0.019	17.59	67335.3	126.459	5023108									United Kingdom	2022-02-12	18318719	774.609	1.837	0.82	5.925	174.673		137.523	739470	10.991	0.0699
		weekly total			111	Ireland	2022-02-12	1225402	7360.18	14.534	0.96	12.94	125.42	2.569	126.482	119061	23.876	0.31	3.2	3954060	59916	1469.19	78.72	0.02	18.77	67335.3	126.459	5023108	-2.17	745.654						111	United Kingdom	2022-02-12	18132426	6501.32	15.642	0.86	6.37	192.078	0	144.47	7418246	110.259	0.0673
						Ireland	2022-02-13	1247126	1317.51	0.796	0.95	13.537	124.823	1.976	119.96	14303	2.868	0.3	3.3	3971712	10092	210.65	79.07	0.02	17.59	67335.3	126.459	5023108	-1.8	743.145							United Kingdom	2022-02-13	18363278	660.046	2.089	0.8	5.688	175.429		135.301	808678	12.019	0.0705
						Ireland	2022-02-14	1252066	983.455	1.394	0.96					12850	2.577	0.3	3.3	3972666	3271	210.71	79.09	0.019	17.59	67335.3	126.459	5023108									United Kingdom	2022-02-14	18400807	555.912	2.133	0.78	5.821	178.85		134.13	959396	14.26	0.07
						Ireland	2022-02-15	1256397	862.215	1.593	0.96					15858	3.18	0.29	3.4	3973487	5043	210.81	79.1	0.018	17.59	67335.3	126.459	5023108									United Kingdom	2022-02-15	18442562	618.511	1.881	0.78	5.244	175.577		132.427	932660	13.862	0.069
						Ireland	2022-02-16	1259891	695.585	0.796	0.96					19285	3.867	0.29	3.4	3975274	6656	210.95	79.14	0.017	17.59	67335.3	126.459	5023108									United Kingdom	2022-02-16	18497307	810.93	2.34	0.78	5.318	170.644		131.805	994259	14.778	0.0692
						Ireland	2022-02-17	1264051	828.173	1.593	0.96					18849	3.78	0.29	3.4	3976471	6207	211.07	79.16	0.017	17.59	67335.3	126.459	5023108									United Kingdom	2022-02-17	18549809	777.704	1.97	0.79	4.888	168.185		129.331	950582	14.129	0.0535
						Ireland	2022-02-18	1269315	1047.96	1.394	0.96					18363	3.683	0.28	3.6	3979767	7062	211.21	79.23	0.018	17.59	67335.3	126.459	5023108									United Kingdom	2022-02-18	18601381	763.928	1.97	0.8	4.962	162.808		128.25	722541	10.739	0.0537
						Ireland	2022-02-19	1274341	1000.58	0.796	0.96					16096	3.228	0.28	3.6	3983324	8966	211.39	79.3	0.016	17.59	67335.3	126.459	5023108									United Kingdom	2022-02-19	18646097	662.372	1.837	0.8	4.859	163.075		126.398	591617	8.793	0.0539
		weekly total			112	Ireland	2022-02-19	1259891	6735.47	8.362	0.96	13.537	124.823	1.976	119.96	115604	23.183	0.29	3.4	3975274	47297	1476.79	79.14	0.018	17.59	67335.3	126.459	5023108	-1.8	743.145						112	United Kingdom	2022-02-19	18497307	4849.4	14.22	0.79	5.244	170.644	0	131.805	5959733	88.58	0.069
						Ireland	2022-02-20	1279136	954.588	1.394	0.96	12.343	125.619	1.779	125.692	12805	2.568	0.28	3.6	3986912	7379	211.54	79.37	0.016	17.59	67335.3	126.459	5023108	-2.05	740.279							United Kingdom	2022-02-20	18679338	492.394	1.881	0.8	4.947	161.771		125.494	727316	10.81	0.0529
						Ireland	2022-02-21	1283966	961.556	1.991	0.97					11639	2.334	0.28	3.6	3987910	2859	211.59	79.39	0.016	17.59	67335.3	126.459	5023108									United Kingdom	2022-02-21	18713985	513.221	1.792	0.8	4.799	164.526		123.776	879109	13.066	0.0532
						Ireland	2022-02-22	1287317	667.117	1.593	0.96					12056	2.418	0.28	3.6	3988900	4514	211.68	79.41	0.016	17.59	67335.3	126.459	5023108									United Kingdom	2022-02-22	18751705	558.741	1.866	0.82	4.622	160.557		121.11	760228	11.299	0.0539
						Ireland	2022-02-23	1290790	691.405	1.593	0.96					15167	3.042	0.28	3.6	3990175	5152	211.78	79.44	0.016	17.59	67335.3	126.459	5023108									United Kingdom	2022-02-23	18796837	668.534	1.629	0.84	4.503	159.92		118.829	769234	11.433	0.0535
						Ireland	2022-02-24	1294070	652.982	1.194	0.95					15236	3.055	0.28	3.6	3991412	5182	211.89	79.46	0.015	17.59	67335.3	126.459	5023108									United Kingdom	2022-02-24	18836024	580.471	1.778	0.87	4.281	155.683		119.377	764765	11.367	0.0529
						Ireland	2022-02-25	1298191	820.408	1.991	0.95					14850	2.978	0.27	3.7	3992641	6069	212.01	79.49	0.015	17.59	67335.3	126.459	5023108									United Kingdom	2022-02-25	18872500	540.314	1.763	0.89	4.014	153.802		119.214	630272	9.368	0.0509
						Ireland	2022-02-26	1301920	742.369	1.394	0.95					11958	2.398	0.27	3.7	3994735	6587	212.14	79.53	0.015	17.59	67335.3	126.459	5023108									United Kingdom	2022-02-26	18903131	453.733	1.866	0.92	3.777	149.847		120.221	472559	7.024	0.0442
		weekly total			113	Ireland	2022-02-26	1290790	5490.43	11.15	0.96	12.343	125.619	1.779	125.692	93711	18.793	0.28	3.6	3990175	37742	1482.63	79.44	0.016	17.59	67335.3	126.459	5023108	-2.05	740.279						113	United Kingdom	2022-02-26	18796837	3807.41	12.575	0.84	4.503	159.92	0	120.221	5003483	74.367	0.0529
						Ireland	2022-02-27	1306224	856.84	1.991	0.95	10.75	118.054	1.383	116.403	8852	1.775	0.28	3.6	3996518	5733	212.25	79.56	0.013	17.59	67335.3	126.459	5023108	4.15	745.813							United Kingdom	2022-02-27	18930968	412.345	1.778	0.95	4.014	152.158		119.806	520149	7.731	0.0397
						Ireland	2022-02-28	1309819	715.692	0.995	0.94					9279	1.861	0.28	3.6	3996955	2006	212.29	79.57	0.012	13.89	67335.3	126.459	5023108									United Kingdom	2022-02-28	18956057	371.64	1.526	0.98	4.296	155.816		122.354	745003	11.073	0.0502
						Ireland	2022-03-01	1312157	465.449	1.593	0.96					10739	2.154	0.28	3.6	3997896	3078	212.36	79.59	0.011	13.89	67335.3	126.459	5023108									United Kingdom	2022-03-01	18987417	464.531	1.763	1.01	4.118	155.313		125.139	674404	10.024	0.0638
						Ireland	2022-03-02	1314434	453.305	0.796	0.99					13400	2.687	0.28	3.6	3998895	4452	212.44	79.61	0.01	13.89	67335.3	126.459	5023108									United Kingdom	2022-03-02	19032066	661.379	1.555	1.03	4.133	154.172		128.427	715712	10.638	0.0657
						Ireland	2022-03-03	1317732	656.566	1.792	1.01					12336	2.474	0.29	3.4	4000173	5422	212.55	79.64	0.009	13.89	67335.3	126.459	5023108									United Kingdom	2022-03-03	19076861	663.542	1.57	1.05	3.911	151.98		132.027	773653	11.499	0.0671
						Ireland	2022-03-04	1321074	665.325	2.389	1.02					11602	2.327	0.3	3.3	4001683	5558	212.66	79.67	0.009	13.89	67335.3	126.459	5023108									United Kingdom	2022-03-04	19123040	684.043	2.163	1.07	3.807	154.987		135.908	655928	9.749	0.0696
						Ireland	2022-03-05	1325117	804.88	1.194	1.03					11193	2.245	0.3	3.3	4005026	8182	212.83	79.73	0.009	13.89	67335.3	126.459	5023108									United Kingdom	2022-03-05	19166801	648.225	1.555	1.09	3.792	154.972		138.278	491007	7.298	0.0693
		weekly total			114	Ireland	2022-03-05	1314434	4618.06	10.75	0.99	10.75	118.054	1.383	116.403	77401	15.523	0.28	3.6	3998895	34431	1487.38	79.61	0.01	13.89	67335.3	126.459	5023108	4.15	745.813						114	United Kingdom	2022-03-05	19032066	3905.7	11.91	1.03	4.014	154.972	0	128.427	4575856	68.012	0.0657
						Ireland	2022-03-06	1329112	795.324	1.792	1.05	9.158	129.999	3.162	150	8728	1.75	0.31	3.2	4006942	6849	212.96	79.77	0.008	13.89	67335.3	126.459	5023108	-0.85	744.658							United Kingdom	2022-03-06	19208209	613.371	1.644	1.11	3.896	157.194		143.625	515725	7.665	0.0694
						Ireland	2022-03-07	1332966	767.254	1.991	1.06					8785	1.762	0.31	3.2	4007068	1480	212.99	79.77	0.008	11.11	67335.3	126.459	5023108									United Kingdom	2022-03-07	19246968	574.131	1.496	1.14	3.985	164.319		145.492	762278	11.33	0.0788
						Ireland	2022-03-08	1334220	249.646	2.19	1.11					10714	2.149	0.31	3.2	4007562	3149	213.05	79.78	0.008	11.11	67335.3	126.459	5023108									United Kingdom	2022-03-08	19295994	726.215	1.392	1.15	4.074	169.148		150.38	739026	10.984	0.0697
						Ireland	2022-03-09	1336603	474.407	1.194	1.15					16148	3.238	0.32	3.1	4007907	3428	213.12	79.79	0.008	11.11	67335.3	126.459	5023108									United Kingdom	2022-03-09	19364514	1014.98	1.822	1.17	3.94	170.689		155.876	765374	11.376	0.0739
						Ireland	2022-03-10	1340958	866.993	1.593	1.21					14785	2.965	0.33	3	4008416	5047	213.22	79.8	0.008	11.11	67335.3	126.459	5023108									United Kingdom	2022-03-10	19434625	1038.54	1.763	1.18	3.748	173.71		159.638	772150	11.476	0.0822
						Ireland	2022-03-11	1342656	338.038	1.792	1.26					14940	2.996	0.33	3	4010600	6267	213.35	79.84	0.007	11.11	67335.3	126.459	5023108									United Kingdom	2022-03-11	19508156	1089.2	1.57	1.19	3.762	176.317		165.015	724256	10.765	0.0869
						Ireland	2022-03-12	1346713	807.667	1.792	1.26					13399	2.687	0.34	2.9	4012995	6379	213.47	79.89	0.006	11.11	67335.3	126.459	5023108									United Kingdom	2022-03-12	19578666	1044.45	1.689	1.2	3.733	180.791		170.57	551766	8.201	0.0858
		weekly total			115	Ireland	2022-03-12	1336603	4299.33	12.344	1.15	9.158	129.999	3.162	150	87499	17.547	0.32	3.1	4007907	32599	1492.16	79.79	0.008	11.11	67335.3	126.459	5023108	-0.85	744.658						115	United Kingdom	2022-03-12	19364514	6100.9	11.376	1.17	3.896	170.689	0	155.876	4830575	71.797	0.0788
						Ireland	2022-03-13	1355838	1816.6	2.588	1.26	9.357	165.037	2.372	192.095	12538	2.514	0.35	2.9	4014077	5640	213.59	79.91	0.006	11.11	67335.3	126.459	5023108	0.69	745.614							United Kingdom	2022-03-13	19645696	992.906	1.778	1.21	3.807	186.124		175.799	580283	8.625	0.0847
						Ireland	2022-03-14	1360170	862.414	2.986	1.26					11049	2.216	0.35	2.9	4014200	2069	213.63	79.91	0.006	11.11	67335.3	126.459	5023108									United Kingdom	2022-03-14	19707774	919.552	1.822	1.22	4.148	197.292		182.524	824273	12.251	0.0926
						Ireland	2022-03-15	1365645	1089.96	2.389	1.28					13112	2.629	0.36	2.8	4014957	4081	213.71	79.93	0.006	11.11	67335.3	126.459	5023108									United Kingdom	2022-03-15	19783512	1121.9	1.659	1.22	4.162	204.891		188.982	831987	12.366	0.1023
						Ireland	2022-03-16	1367745	418.068	1.593	1.29					17384	3.486	0.37	2.7	4015756	5168	213.81	79.95	0.006	11.11	67335.3	126.459	5023108									United Kingdom	2022-03-16	19883344	1478.8	2.089	1.21	4.162	207.617		193.752	845419	12.565	0.1056
						Ireland	2022-03-17	1374027	1250.62	1.394	1.29					14993	3.007	0.39	2.6					0.005	11.11	67335.3	126.459	5023108									United Kingdom	2022-03-17	19977052	1388.08	1.792	1.2	4.325	214.283		199.277	832842	12.379	0.1056
						Ireland	2022-03-18	1379479	1085.38	2.19	1.34					11693	2.345	0.4	2.5	4015767		213.81	79.95	0.004	11.11	67335.3	126.459	5023108									United Kingdom	2022-03-18	20068804	1359.11	2.163	1.19	4.251	218.104		203.04	766683	11.395	0.1085
						Ireland	2022-03-19	1384683	1036.01	1.394	1.44					9819	1.969	0.41	2.4	4018548	5643	213.93	80	0.005	11.11	67335.3	126.459	5023108									United Kingdom	2022-03-19	20151657	1227.29	2.015	1.17	4.103	219.186		209.469	584477	8.687	0.1078
		weekly total			116	Ireland	2022-03-19	1367745	7559.06	14.534	1.29	9.357	165.037	2.372	192.095	90588	18.166	0.37	2.7	4.01536e+06	22601	1282.48	79.94	0.006	11.11	67335.3	126.459	5023108	0.69	745.614						116	United Kingdom	2022-03-19	19883344	8487.63	13.318	1.21	4.162	207.617	0	193.752	5265964	78.268	0.1056
						Ireland	2022-03-20	1390311	1120.42	1.593	1.56	8.76	215.205	4.941	201.581	10568	2.119	0.42	2.4	4019950	6386	214.05	80.03	0.005	11.11	67335.3	126.459	5023108	1.34	747.326							United Kingdom	2022-03-20	20226942	1115.19	2.518	1.16	4.148	225.852		212.757	587071	8.726	0.1077
						Ireland	2022-03-21	1395098	952.996	2.986	1.67					12833	2.574	0.43	2.3	4020062	1761	214.09	80.03	0.005	11.11	67335.3	126.459	5023108									United Kingdom	2022-03-21	20294359	998.638	2.444	1.15	4.429	237.628		217.186	854442	12.7	0.1175
						Ireland	2022-03-22	1400165	1008.74	1.991	1.61					14855	2.979	0.44	2.3	4020637	3217	214.15	80.04	0.004	11.11	67335.3	126.459	5023108									United Kingdom	2022-03-22	20375413	1200.64	2.592	1.14	4.681	243.923		221.615	831856	12.364	0.1128
						Ireland	2022-03-23	1404189	801.098	2.787	1.53					20374	4.086	0.45	2.2	4020858	4016	214.23	80.05	0.004	11.11	67335.3	126.459	5023108									United Kingdom	2022-03-23	20484699	1618.84	2.414	1.12	4.473	247.419		226.755	829396	12.327	0.1148
						Ireland	2022-03-24	1411897	1534.51	2.389	1.46					21634	4.338	0.45	2.2	4021103	5878	214.35	80.05	0.004	11.11	67335.3	126.459	5023108									United Kingdom	2022-03-24	20583793	1467.87	2.474	1.1	4.888	254.426		230.547	808651	12.019	0.1173
						Ireland	2022-03-25	1418941	1402.32	3.185	1.39					18712	3.753	0.45	2.2	4022728	6457	214.48	80.08	0.006	11.11	67335.3	126.459	5023108									United Kingdom	2022-03-25	20677978	1395.15	2.34	1.08	4.933	258.321		234.458	731812	10.877	0.1152
						Ireland	2022-03-26	1427810	1765.64	1.991	1.31					19400	3.89	0.44	2.3	4024577	5953	214.6	80.12	0.006	11.11	67335.3	126.459	5023108									United Kingdom	2022-03-26	20760883	1228.06	2.444	1.06	5.11	257.359		235.598	549185	8.163	0.116
		weekly total			117	Ireland	2022-03-26	1404189	8585.72	16.922	1.53	8.76	215.205	4.941	201.581	118376	23.739	0.44	2.3	4020858	33668	1499.95	80.05	0.005	11.11	67335.3	126.459	5023108	1.34	747.326						117	United Kingdom	2022-03-26	20484699	9024.38	17.226	1.12	4.681	247.419	0	226.755	5192413	77.176	0.1152
						Ireland	2022-03-27	1436957	1820.98	1.394	1.24	10.949	277.717	3.557	323.715	14257	2.859	0.44	2.3					0.006	11.11	67335.3	126.459	5023108	7.1	756.324							United Kingdom	2022-03-27	20833313	1072.89	2.681	1.04	5.096	267.979		238.724	580710	8.631	0.1162
						Ireland	2022-03-28	1444686	1538.69	2.19	1.16					13520	2.711	0.43	2.3	4025633		214.81	80.14	0.006	11.11	67335.3	126.459	5023108									United Kingdom	2022-03-28	20894769	910.339	2.4	1.02	5.377	279.444		242.768	776891	11.547	0.1157
						Ireland	2022-03-29	1451626	1381.62	1.792	1.1					14137	2.835	0.43	2.3	4025771	4127	214.89	80.15	0.006	11.11	67335.3	126.459	5023108									United Kingdom	2022-03-29	20963104	1012.24	2.355	1	5.407	283.118		244.634	764315	11.36	0.1145
						Ireland	2022-03-30	1456889	1047.76	2.787	1.04					17489	3.507	0.41	2.4	4026132	4967	214.99	80.15	0.007	11.11	67335.3	126.459	5023108									United Kingdom	2022-03-30	21055961	1375.48	2.622	0.97	5.318	285.162		247.389	740094	11	0.1138
						Ireland	2022-03-31	1462824	1181.54	3.583	0.99					15547	3.118	0.39	2.6	4027038	4953	215.09	80.17	0.007	11.11	67335.3	126.459	5023108									United Kingdom	2022-03-31	21136087	1186.89	2.889	0.95	5.273	285.933		248.619	692151	10.287	0.111
						Ireland	2022-04-01	1468194	1069.06	2.986	0.94					14811	2.97	0.37	2.7	4028577	5289	215.19	80.2	0.008	11.11	67335.3	126.459	5023108									United Kingdom	2022-04-01	21209730	1090.86	2.681	0.93	5.214	291.147		247.138	624180	9.277	0.1119
						Ireland	2022-04-02	1473437	1043.78	1.792	0.89					12001	2.407	0.36	2.8	4029394	6264	215.32	80.22	0.007	11.11	67335.3	126.459	5023108									United Kingdom	2022-04-02	21264521	811.611	2.844	0.91	5.184	286.125		246.441	424573	6.31	0.1149
		weekly total			118	Ireland	2022-04-02	1456889	9083.42	16.524	1.04	10.949	277.717	3.557	323.715	101762	20.407	0.41	2.4	4026585	25600	1290.29	80.16	0.007	11.11	67335.3	126.459	5023108	7.1	756.324						118	United Kingdom	2022-04-02	21055961	7460.32	18.472	0.97	5.273	285.162	0	246.441	4602914	68.412	0.1145
						Ireland	2022-04-03	1479162	1139.73	4.579	0.83	9.755	320.519	3.557	272.134	9383	1.882	0.35	2.9	4029447	1614	215.35	80.22	0.006	11.11	67335.3	126.459	5023108	5.03	762.695							United Kingdom	2022-04-03	21311983	703.048	3.022	0.89	5.066	291.324		247.241	442672	6.579	0.1185
						Ireland	2022-04-04	1482909	745.953	1.991	0.77					8541	1.713	0.34	2.9	4029617	3357	215.42	80.22	0.006	11.11	67335.3	126.459	5023108									United Kingdom	2022-04-04	21349575	556.845	2.829	0.87	5.199	298.183		245.716	606442	9.014	0.1065
						Ireland	2022-04-05	1485222	460.472	2.986	0.74					10571	2.12	0.33	3	4029828	3478	215.49	80.23	0.006	11.11	67335.3	126.459	5023108									United Kingdom	2022-04-05	21391754	624.791	2.785	0.85	5.392	298.286		246.293	564836	8.395	0.1043
						Ireland	2022-04-06	1488386	629.889	3.783	0.73					13705	2.748	0.31	3.2	4030009	4761	215.58	80.23	0.006	11.11	67335.3	126.459	5023108									United Kingdom	2022-04-06	21445481	795.85	2.637	0.83	5.347	298.864		242.872	568816	8.454	0.0993
						Ireland	2022-04-07	1491124	545.081	3.185	0.72					11584	2.323	0.3	3.3	4030433	4283	215.67	80.24	0.006	11.11	67335.3	126.459	5023108									United Kingdom	2022-04-07	21494582	727.326	2.992	0.82	5.288	297.753		240.531	514882	7.653	0.0967
						Ireland	2022-04-08	1495183	808.065	1.792	0.71					10842	2.174	0.3	3.3	4031452	5788	215.78	80.26	0.005	11.11	67335.3	126.459	5023108									United Kingdom	2022-04-08	21539332	662.875	2.889	0.81	5.259	293.843		238.635	461349	6.857	0.0932
						Ireland	2022-04-09	1498333	627.102	3.583	0.7					8750	1.755	0.29	3.4	4032172	5643	215.89	80.27	0.005	11.11	67335.3	126.459	5023108									United Kingdom	2022-04-09	21578041	573.391	3.422	0.8	5.436	285.34		235.924	336965	5.008	0.0956
		weekly total			119	Ireland	2022-04-09	1488386	4956.3	21.899	0.73	9.755	320.519	3.557	272.134	73376	14.715	0.31	3.2	4030009	28924	1509.18	80.23	0.006	11.11	67335.3	126.459	5023108	5.03	762.695						119	United Kingdom	2022-04-09	21445481	4644.13	20.576	0.83	5.288	297.753	0	242.872	3495962	51.96	0.0993
						Ireland	2022-04-10	1501176	565.984	3.185	0.67	11.547	265.374	1.581	204.15	7676	1.539	0.28	3.6	4032266	1197	215.92	80.27	0.005	11.11	67335.3	126.459	5023108	15.93	782.523							United Kingdom	2022-04-10	21611029	488.646	3.525	0.79	5.51	287.443		231.436	314318	4.672	0.0992
						Ireland	2022-04-11	1503921	546.474	2.787	0.65					7280	1.46	0.27	3.7	4032446	3731	215.99	80.28	0.005	11.11	67335.3	126.459	5023108									United Kingdom	2022-04-11	21638914	413.056	2.563	0.78	5.614	293.976		226.414	492986	7.327	0.0868
						Ireland	2022-04-12	1505363	287.073	3.783	0.62					8549	1.714	0.26	3.8	4032681	3349	216.06	80.28	0.005	11.11	67335.3	126.459	5023108									United Kingdom	2022-04-12	21669866	458.487	2.918	0.77	5.703	289.532		221.156	433884	6.449	0.0864
						Ireland	2022-04-13	1507078	341.422	2.588	0.62					10440	2.094	0.25	4	4033112	4103	216.14	80.29	0.006	11.11	67335.3	126.459	5023108									United Kingdom	2022-04-13	21707237	553.571	2.74	0.76	5.259	278.467		216.401	422658	6.282	0.086
						Ireland	2022-04-14	1508826	347.992	2.986	0.64					9534	1.912	0.24	4.2	4034102	5324	216.25	80.31	0.006	11.11	67335.3	126.459	5023108									United Kingdom	2022-04-14	21741008	500.245	2.948	0.76	5.17	270.897		210.979	400085	5.946	0.0844
						Ireland	2022-04-15	1510922	417.272	3.185	0.65					8487	1.702	0.23	4.3	4034190	638	216.26	80.31	0.005	11.11	67335.3	126.459	5023108									United Kingdom	2022-04-15	21772693	469.345	3.288	0.76	4.74	260.825		205.662	287935	4.28	0.0744
						Ireland	2022-04-16	1512846	383.03	2.588	0.68					6781	1.36	0.23	4.3					0.004	11.11	67335.3	126.459	5023108									United Kingdom	2022-04-16	21799331	394.585	2.844	0.77	4.918	259.817		198.996	245702	3.652	0.077
		weekly total			120	Ireland	2022-04-16	1507078	2889.25	21.102	0.65	11.547	265.374	1.581	204.15	58747	11.781	0.25	4	4.0329e+06	18342	1296.62	80.285	0.005	11.11	67335.3	126.459	5023108	15.93	782.523						120	United Kingdom	2022-04-16	21707237	3277.94	20.826	0.77	5.259	278.467	0	216.401	2597568	38.608	0.086
						Ireland	2022-04-17	1514616	352.371	3.185	0.7	11.547	185.742	0.988	150	5144	1.032	0.22	4.5	4034254		216.26	80.31	0.003	11.11	67335.3	126.459	5023108	23.47	811.47							United Kingdom	2022-04-17	21820946	320.18	2.548	0.78	4.859	257.329		191.471	249779	3.712	0.079
						Ireland	2022-04-18	1516282	331.667	2.787	0.72					5177	1.038	0.22	4.5	4034526	2368	216.31	80.32	0.004	11.11	67335.3	126.459	5023108									United Kingdom	2022-04-18	21840870	295.131	2.414	0.79	4.829	255.848		184.909	363297	5.4	0.0452
						Ireland	2022-04-19	1517134	169.616	3.185	0.79					5402	1.083	0.22	4.5	4035133	2863	216.37	80.33	0.004	11.11	67335.3	126.459	5023108									United Kingdom	2022-04-19	21861014	298.39	2.4	0.81	4.977	262.513		175.799	414231	6.157	0.0783
						Ireland	2022-04-20	1518802	332.065	1.593	0.78					7737	1.552	0.21	4.8	4035369	3466	216.43	80.34	0.003	11.11	67335.3	126.459	5023108									United Kingdom	2022-04-20	21886237	373.625	2.577	0.81	5.17	254.618		166.763	369025	5.485	0.0756
						Ireland	2022-04-21	1519580	154.884	2.19	0.77					8035	1.611	0.21	4.8	4035623	3389	216.5	80.34	0.003	11.11	67335.3	126.459	5023108									United Kingdom	2022-04-21	21912009	381.757	2.34	0.8	5.007	240.887		159.994	385736	5.733	0.0704
						Ireland	2022-04-22	1520975	277.717	1.991	0.77					7405	1.485	0.2	5	4036633	2917	216.56	80.36	0.003	11.11	67335.3	126.459	5023108									United Kingdom	2022-04-22	21933466	317.839	2.385	0.79	4.814	233.125		155.846	332797	4.946	0.0792
						Ireland	2022-04-23	1522385	280.703	1.394	0.78					6672	1.338	0.19	5.3	4036885	1921	216.6	80.37	0.004	11.11	67335.3	126.459	5023108									United Kingdom	2022-04-23	21951930	273.505	2.37	0.78	4.814	221.008		152.247	236887	3.521	0.0795
		weekly total			121	Ireland	2022-04-23	1518802	1899.02	16.325	0.77	11.547	185.742	0.988	150	45572	9.139	0.21	4.8	4035369	16924	1515.03	80.34	0.003	11.11	67335.3	126.459	5023108	23.47	811.47						121	United Kingdom	2022-04-23	21886237	2260.43	17.034	0.79	4.859	254.618	0	166.763	2351752	34.954	0.0783
						Ireland	2022-04-24	1523548	231.53	2.986	0.78	8.361	140.55	1.186	110.079	5608	1.125	0.19	5.3	4036946	1121	216.62	80.37	0.004	11.11	67335.3	126.459	5023108	13.91	828.073							United Kingdom	2022-04-24	21967633	232.606	2.296	0.76	4.799	219.334		147.773	231392	3.439	0.0801
						Ireland	2022-04-25	1525061	301.208	0.995	0.77					5563	1.116	0.18	5.6	4037184	2572	216.67	80.37	0.004	11.11	67335.3	126.459	5023108									United Kingdom	2022-04-25	21980843	195.678	2.163	0.75	4.74	216.682		142.011	395254	5.875	0.0981
						Ireland	2022-04-26	1525766	140.351	3.384	0.72					7148	1.433	0.17	5.9	4037391	2303	216.72	80.38	0.003	11.11	67335.3	126.459	5023108									United Kingdom	2022-04-26	21995558	217.971	1.926	0.74	4.829	206.595		136.56	339956	5.053	0.0578
						Ireland	2022-04-27	1526824	210.627	1.194	0.72					8014	1.607	0.17	5.9	4037521	2056	216.76	80.38	0.003	11.11	67335.3	126.459	5023108									United Kingdom	2022-04-27	22012666	253.418	1.911	0.74	4.592	200.166		132.412	314735	4.678	0.0549
						Ireland	2022-04-28	1528047	243.475	2.389	0.74					7094	1.423	0.16	6.2	4037743	2739	216.81	80.38	0.003	11.11	67335.3	126.459	5023108									United Kingdom	2022-04-28	22027226	215.675	1.852	0.74	4.473	190.893		127.05	342132	5.085	0.0535
						Ireland	2022-04-29	1529017	193.108	0.995	0.76					6464	1.296	0.15	6.7	4038468	2501	216.86	80.4	0.003	11.11	67335.3	126.459	5023108									United Kingdom	2022-04-29	22040281	193.382	2	0.74	4.518	182.45		121.599	284234	4.225	0.0494
						Ireland	2022-04-30	1530165	228.544	1.394	0.78					4683	0.939	0.15	6.7	4039216	2161	216.91	80.41	0.003	11.11	67335.3	126.459	5023108									United Kingdom	2022-04-30	22051889	171.948	1.926	0.74	4.503	174.555		115.999	193209	2.872	0.0504
		weekly total			122	Ireland	2022-04-30	1526824	1548.84	13.337	0.76	8.361	140.55	1.186	110.079	44574	8.939	0.17	5.9	4037521	15453	1517.35	80.38	0.003	11.11	67335.3	126.459	5023108	13.91	828.073						122	United Kingdom	2022-04-30	22012666	1480.68	14.074	0.74	4.592	200.166	0	132.412	2100912	31.227	0.0549
						Ireland	2022-05-01	1531124	190.918	0.995	0.8	7.565	86.6	0.593	87.352	3965	0.795	0.15	6.7	4039242	302	216.91	80.41	0.003	11.11	67335.3	126.459	5023108	9.54	839.5							United Kingdom	2022-05-01	22061901	148.306	1.6	0.74	4.34	171.355		111.926	187137	2.781	0.0515
						Ireland	2022-05-02	1531845	143.537	1.394	0.81					4142	0.831	0.15	6.7	4039359	2080	216.95	80.42	0.003	11.11	67335.3	126.459	5023108									United Kingdom	2022-05-02	22070255	123.747	1.585	0.75	4.236	171.266		107.052	244153	3.629	0.032
						Ireland	2022-05-03	1532033	37.427	2.19	0.86					5469	1.097	0.14	7.1	4039489	2662	217.01	80.42	0.003	11.11	67335.3	126.459	5023108									United Kingdom	2022-05-03	22079289	133.819	1.674	0.77	4.118	169.652		103.616	326646	4.855	0.0421
						Ireland	2022-05-04	1532817	156.079	1.394	0.89					7110	1.426	0.14	7.1	4039657	2440	217.05	80.42	0.003	11.11	67335.3	126.459	5023108									United Kingdom	2022-05-04	22091196	176.377	1.615	0.79	4.103	164.719		100.327	288536	4.289	0.0423
						Ireland	2022-05-05	1533308	97.748	1.194	0.95					7539	1.512	0.14	7.1	4039914	2519	217.11	80.43	0.003	11.11	67335.3	126.459	5023108									United Kingdom	2022-05-05	22104514	197.278	1.585	0.79	3.748	157.431		97.38	298025	4.43	0.0425
						Ireland	2022-05-06	1534339	205.251	2.389	1.01					6115	1.226	0.14	7.1	4041002	3583	217.18	80.45	0.003	11.11	67335.3	126.459	5023108									United Kingdom	2022-05-06	22116186	172.896	1.333	0.8	3.511	149.788		94.847	264877	3.937	0.0423
						Ireland	2022-05-07	1535486	228.345	1.792	1.07					5256	1.054	0.13	7.7	4041439	2339	217.22	80.46	0.003	11.11	67335.3	126.459	5023108									United Kingdom	2022-05-07	22126407	151.402	1.289	0.81	3.348	142.322		93.099	178048	2.646	0.0426
		weekly total			123	Ireland	2022-05-07	1532817	1059.31	11.348	0.89	7.565	86.6	0.593	87.352	39596	7.941	0.14	7.1	4039657	15925	1519.43	80.42	0.003	11.11	67335.3	126.459	5023108	9.54	839.5						123	United Kingdom	2022-05-07	22091196	1103.83	10.681	0.79	4.103	164.719	0	100.327	1787422	26.567	0.0423
						Ireland	2022-05-08	1536375	176.982	0.796	1.14	7.167	69.081	0.593	81.818	5422	1.087	0.13	7.7	4041471	944	217.24	80.46	0.003	11.11	67335.3	126.459	5023108	0.67	840.296							United Kingdom	2022-05-08	22135360	132.619	1.452	0.81	3.363	141.463		90.803	177885	2.644	0.0429
						Ireland	2022-05-09	1537580	239.891	0.597	1.21					5238	1.05	0.12	8.3	4041571	2395	217.29	80.46	0.003	11.11	67335.3	126.459	5023108									United Kingdom	2022-05-09	22142877	111.348	1.526	0.82	3.155	140.381		89.396	320445	4.763	0.0552
						Ireland	2022-05-10	1538104	104.318	0.995	1.21					6431	1.29	0.12	8.3	4041703	3066	217.35	80.46	0.003	11.11	67335.3	126.459	5023108									United Kingdom	2022-05-10	22151939	134.234	1.259	0.82	3.007	135.745		87.277	308036	4.578	0.0421
						Ireland	2022-05-11	1538567	92.174	0.995	1.18					7133	1.43	0.13	7.7	4042101	3216	217.41	80.47	0.004	11.11	67335.3	126.459	5023108									United Kingdom	2022-05-11	22162641	158.527	1.229	0.83	2.992	130.012		83.856	241275	3.586	0.0384
						Ireland	2022-05-12	1541340	552.049	0.796	1.18					6384	1.28	0.12	8.3	4042428	3104	217.48	80.48	0.004	11.11	67335.3	126.459	5023108									United Kingdom	2022-05-12	22172389	144.396	1.496	0.85	2.829	123.347		82.671	267067	3.969	0.0404
						Ireland	2022-05-13	1543639	457.685	1.194	1.14					5997	1.203	0.12	8.3	4043062	2690	217.53	80.49	0.003	11.11	67335.3	126.459	5023108									United Kingdom	2022-05-13	22181114	129.242	1.155	0.86	2.8	118.888		79.797	287995	4.28	0.0373
						Ireland	2022-05-14	1546783	625.907	0.398	1.06					4810	0.965	0.12	8.3	4043316	1926	217.57	80.49	0.003	11.11	67335.3	126.459	5023108									United Kingdom	2022-05-14	22188756	113.2	1.022	0.87	2.918	113.866		78.478	154970	2.303	0.0378
		weekly total			124	Ireland	2022-05-14	1538567	2249.01	5.771	1.18	7.167	69.081	0.593	81.818	41415	8.305	0.12	8.3	4042101	17341	1521.87	80.47	0.003	11.11	67335.3	126.459	5023108	0.67	840.296						124	United Kingdom	2022-05-14	22162641	923.566	9.139	0.83	2.992	130.012	0	83.856	1757673	26.123	0.0404
						Ireland	2022-05-15	1549463	533.534	0.597	0.98	5.972	50.566	0.988	64.822	4022	0.807	0.12	8.3	4043357	1015	217.59	80.5	0.003	11.11	67335.3	126.459	5023108	11.63	853.714							United Kingdom	2022-05-15	22195698	102.831	1.067	0.88	2.948	113.644		76.745	159173	2.366	0.0382
						Ireland	2022-05-16	1550355	177.579	1.394	0.91					4669	0.936	0.12	8.3	4043458	2161	217.63	80.5	0.003	11.11	67335.3	126.459	5023108									United Kingdom	2022-05-16	22201818	90.655	0.963	0.88	2.8	110.963		74.509	299401	4.45	0.0372
						Ireland	2022-05-17	1550543	37.427	0.995	0.87					5937	1.191	0.12	8.3	4043581	2820	217.69	80.5	0.003	11.11	67335.3	126.459	5023108									United Kingdom	2022-05-17	22209791	118.103	1.081	0.89	2.977	106.001		71.502	447080	6.645	0.0335
						Ireland	2022-05-18	1551206	131.99	0.796	0.86					7365	1.477	0.11	9.1	4043688	2416	217.74	80.5	0.003	11.11	67335.3	126.459	5023108									United Kingdom	2022-05-18	22219209	139.507	0.978	0.91	2.785	100.49		70.776	220723	3.281	0.0337
						Ireland	2022-05-19	1551610	80.428	0.995	0.85					3686	0.739	0.12	8.3	4043898	2726	217.79	80.51	0.003	11.11	67335.3	126.459	5023108									United Kingdom	2022-05-19	22227495	122.739	1.067	0.92	2.829	98.343		68.791	245960	3.656	0.0326
						Ireland	2022-05-20	1552402	157.671	0.597	0.86					6281	1.26	0.12	8.3	4044661	2928	217.85	80.52	0.003	11.11	67335.3	126.459	5023108									United Kingdom	2022-05-20	22235133	113.141	0.681	0.94	2.874	95.232		67.354
						Ireland	2022-05-21	1557238	962.751	0	0.88					5091	1.021	0.12	8.3	4045071	2354	217.9	80.53	0.003	11.11	67335.3	126.459	5023108									United Kingdom	2022-05-21	22241953	101.024	0.681	0.95	2.726	91.988		64.94
		weekly total			125	Ireland	2022-05-21	1551206	2081.38	5.374	0.87	5.972	50.566	0.988	64.822	37051	7.431	0.12	8.3	4043688	16420	1524.19	80.5	0.003	11.11	67335.3	126.459	5023108	11.63	853.714						125	United Kingdom	2022-05-21	22219209	788	6.518	0.91	2.829	100.49	0	70.776	1372337	20.398	0.0337
						Ireland	2022-05-22	1557501	52.358	0.796	0.9	4.778	50.964	0.988	60.474	4194	0.841	0.12	8.3	4045106	1079	217.92	80.53	0.003	11.11	67335.3	126.459	5023108	16.4	872.587							United Kingdom	2022-05-22	22247774	86.226	1.067	0.96	2.592	91.232		63.488
						Ireland	2022-05-23	1558145	128.207	0.398	0.92					4733	0.949	0.12	8.3	4045190	2193	217.96	80.53	0.003	11.11	67335.3	126.459	5023108									United Kingdom	2022-05-23	22252793	74.346	0.726	0.97		91.084		62.007
						Ireland	2022-05-24	1558611	92.771	0.796	0.96					6635	1.331	0.11	9.1	4045325	2656	218.01	80.53	0.003	11.11	67335.3	126.459	5023108									United Kingdom	2022-05-24	22258790	88.833	0.874	0.97		85.5		60.718
						Ireland	2022-05-25	1559233	123.828	0.796	1.02					4272	0.857	0.12	8.3	4045480	2525	218.06	80.54	0.003	5.56	67335.3	126.459	5023108									United Kingdom	2022-05-25	22266103	108.326	0.933	0.99		83.367		58.851
						Ireland	2022-05-26	1559688	90.581	0.796	0.97					6749	1.353	0.11	9.1	4045634	2225	218.11	80.54	0.003	5.56	67335.3	126.459	5023108									United Kingdom	2022-05-26	22272782	98.935	0.755	1.01		81.352		56.6
						Ireland	2022-05-27	1560408	143.338	0.398	0.93					5758	1.155	0.11	9.1	4046214	2365	218.15	80.55	0.003	5.56	67335.3	126.459	5023108									United Kingdom	2022-05-27	22279075	93.217	0.504	1.02		77.619		56.511
						Ireland	2022-05-28	1561135	144.731	1.792	0.9					4473	0.897	0.12	8.3	4046563	2132	218.2	80.56	0.003	5.56	67335.3	126.459	5023108									United Kingdom	2022-05-28	22284828	85.218	0.667	1.04		74.76		56.555
		weekly total			126	Ireland	2022-05-28	1559233	775.814	5.772	0.93	4.778	50.964	0.988	60.474	36814	7.383	0.12	8.3	4045480	15175	1526.41	80.54	0.003	5.56	67335.3	126.459	5023108	16.4	872.587						126	United Kingdom	2022-05-28	22266103	635.101	5.526	0.99	2.592	83.367	0	58.851	0	0	0
						Ireland	2022-05-29	1561639	100.336	0	0.87	5.176	38.024	0.593	65.415	3181	0.638	0.12	8.3	4046587	689	218.21	80.56	0.002	5.56	67335.3	126.459	5023108	12.06	886.602							United Kingdom	2022-05-29	22290237	80.123	0.667	1.06		73.99		56.318
						Ireland	2022-05-30	1562541	179.57	0.597	0.84					3296	0.661	0.13	7.7	4046669	1809	218.25	80.56	0.002	5.56	67335.3	126.459	5023108									United Kingdom	2022-05-30	22295225	73.887	0.504	1.07		75.205		55.978
						Ireland	2022-05-31	1562890	69.479	0.199	0.81					5424	1.088	0.13	7.7	4046772	2072	218.29	80.56	0.002	5.56	67335.3	126.459	5023108									United Kingdom	2022-05-31	22300905	84.137	0.444	1.1		74.612		56.141
						Ireland	2022-06-01	1563278	77.243	0.597	0.79					5769	1.157	0.14	7.1	4046914	1881	218.33	80.57	0.002	5.56	67335.3	126.459	5023108									United Kingdom	2022-06-01	22308020	105.393	0.755	1.13		70.998		55.948
						Ireland	2022-06-02	1564131	169.815	0.398	0.82					4843	0.971	0.14	7.1	4047057	1817	218.36	80.57	0.002	5.56	67335.3	126.459	5023108									United Kingdom	2022-06-02	22315113	105.068	0.741	1.16		71.265		56.289
						Ireland	2022-06-03	1564746	122.434	0.796	0.86					4547	0.912	0.15	6.7	4047664	2618	218.41	80.58	0.002	5.56	67335.3	126.459	5023108									United Kingdom	2022-06-03	22322125	103.868	0.37	1.21		71.413		55.963
						Ireland	2022-06-04	1565052	60.918	1.194	0.89					4269	0.856	0.16	6.2	4047937	1081	218.44	80.59	0.002	5.56	67335.3	126.459	5023108									United Kingdom	2022-06-04	22328334	91.973	0.696	1.28		70.82		57.074
		weekly total			127	Ireland	2022-06-04	1563278	779.795	3.781	0.84	5.176	38.024	0.593	65.415	31329	6.283	0.14	7.1	4046914	11967	1528.29	80.57	0.002	5.56	67335.3	126.459	5023108	12.06	886.602						127	United Kingdom	2022-06-04	22308020	644.449	4.177	1.13	0	71.413	0	56.141	0	0	0
						Ireland	2022-06-05	1566106	209.83	0	0.92	3.583	38.024	0.791	82.213	3295	0.661	0.16	6.2	4047946	99	218.44	80.59	0.002	5.56	67335.3	126.459	5023108	1.57	888.434							United Kingdom	2022-06-05	22334969	98.283	0.415	1.34		73.013		58.881
						Ireland	2022-06-06	1566896	157.273	0.199	0.95					3422	0.686	0.17	5.9	4048000	788	218.45	80.59	0.002	5.56	67335.3	126.459	5023108									United Kingdom	2022-06-06	22342461	110.978	0.563	1.4		75.886		61.488
						Ireland	2022-06-07	1567031	26.876	0.398	0.99					3424	0.687	0.18	5.6	4048076	1338	218.48	80.59	0.002	5.56	67335.3	126.459	5023108									United Kingdom	2022-06-07	22352276	145.388	0.444	1.4		76.212		63.443
						Ireland	2022-06-08	1567915	175.987	0.597	1.03					5859	1.175	0.19	5.3	4048198	1380	218.51	80.59	0.002	5.56	67335.3	126.459	5023108									United Kingdom	2022-06-08	22364023	174.007	0.637	1.39		76.049		66.806
						Ireland	2022-06-09	1568390	94.563	0.199	1.02					5758	1.155	0.2	5	4048306	1694	218.54	80.59	0.002	5.56	67335.3	126.459	5023108									United Kingdom	2022-06-09	22375434	169.029	0.489	1.39		76.153		70.494
						Ireland	2022-06-10	1569295	180.167	0.597	1					5296	1.062	0.21	4.8	4048868	2131	218.58	80.6	0.002	5.56	67335.3	126.459	5023108									United Kingdom	2022-06-10	22387218	174.555	0.622	1.38		79.071		74.138
						Ireland	2022-06-11	1570053	150.903	0.597	0.99					4479	0.898	0.23	4.3	4049156	1263	218.61	80.61	0.002	5.56	67335.3	126.459	5023108									United Kingdom	2022-06-11	22398537	167.667	0.4	1.38		79.16		76.686
		weekly total			128	Ireland	2022-06-11	1567915	995.599	2.587	0.99	3.583	38.024	0.791	82.213	31533	6.324	0.19	5.3	4048198	8693	1529.61	80.59	0.002	5.56	67335.3	126.459	5023108	1.57	888.434						128	United Kingdom	2022-06-11	22364023	1039.91	3.57	1.39	0	76.153	0	66.806	0	0	0
						Ireland	2022-06-12	1572159	419.262	0.796	0.98	5.375	57.534	0.988	94.466	3650	0.732	0.24	4.2	4049198	649	218.62	80.61	0.002	5.56	67335.3	126.459	5023108	11.01	900.418							United Kingdom	2022-06-12	22409321	159.742	0.637	1.37		81.678		78.804
						Ireland	2022-06-13	1573656	298.023	0.597	0.98					3496	0.701	0.25	4	4049253	971	218.64	80.61	0.002	5.56	67335.3	126.459	5023108									United Kingdom	2022-06-13	22419398	149.269	0.474	1.37		85.678		80.789
						Ireland	2022-06-14	1573870	42.603	0.796	0.97					5217	1.046	0.26	3.8	4049378	1575	218.67	80.61	0.002	5.56	67335.3	126.459	5023108									United Kingdom	2022-06-14	22432091	188.02	0.637	1.36		87.425		84.019
						Ireland	2022-06-15	1574758	176.783	0.995	0.97					5871	1.177	0.27	3.7	4049462	1513	218.7	80.62	0.002	5.56	67335.3	126.459	5023108									United Kingdom	2022-06-15	22447363	226.222	0.607	1.36		90.077		87.337
						Ireland	2022-06-16	1575304	108.698	0.199	0.97					5462	1.095	0.28	3.6	4049557	1653	218.74	80.62	0.002	5.56	67335.3	126.459	5023108									United Kingdom	2022-06-16	22462504	224.281	0.533	1.35		92.817		90.684
						Ireland	2022-06-17	1578046	545.877	0.199	0.97					5243	1.051	0.29	3.4	4050045	1719	218.77	80.63	0.002	5.56	67335.3	126.459	5023108									United Kingdom	2022-06-17	22477341	219.778	0.667	1.34		93.988		94.536
						Ireland	2022-06-18	1579325	254.623	0.796	0.96					4912	0.985	0.29	3.4	4050174	1230	218.79	80.63	0.001	5.56	67335.3	126.459	5023108									United Kingdom	2022-06-18	22491566	210.713	0.844	1.33		96.772		97.987
		weekly total			129	Ireland	2022-06-18	1574758	1845.87	4.378	0.97	5.375	57.534	0.988	94.466	33851	6.787	0.27	3.7	4049462	9310	1530.93	80.62	0.002	5.56	67335.3	126.459	5023108	11.01	900.418						129	United Kingdom	2022-06-18	22447363	1378.02	4.399	1.36	0	90.077	0	87.337	0	0	0
						Ireland	2022-06-19	1580379	209.83	1.194	0.96	5.176	94.961	1.383	117.391	4382	0.879	0.29	3.4	4050202	558	218.8	80.63	0.001	5.56	67335.3	126.459	5023108	12.31	914.235							United Kingdom	2022-06-19	22505485	206.18	0.652	1.33		101.172		102.461
						Ireland	2022-06-20	1581850	292.847	1.194	0.96					4601	0.923	0.29	3.4	4050373	1358	218.83	80.63	0.002	5.56	67335.3	126.459	5023108									United Kingdom	2022-06-20	22519108	201.796	0.652	1.32		106.578		107.926
						Ireland	2022-06-21	1583397	307.977	0.199	0.97					5213	1.045	0.3	3.3	4050469	1929	218.87	80.64	0.002	5.56	67335.3	126.459	5023108									United Kingdom	2022-06-21	22536105	251.774	0.696	1.3		111.067		114.503
						Ireland	2022-06-22	1584379	195.496	0.796	0.97					6341	1.272	0.31	3.2	4050582	1418	218.9	80.64	0.002	5.56	67335.3	126.459	5023108									United Kingdom	2022-06-22	22556047	295.398	0.711	1.28		115.377		119.169
						Ireland	2022-06-23	1585924	307.578	1.394	0.97					5553	1.114	0.32	3.1	4050676	1672	218.93	80.64	0.002	5.56	67335.3	126.459	5023108									United Kingdom	2022-06-23	22576943	309.529	0.859	1.27		119.377		125.894
						Ireland	2022-06-24	1587147	243.475	0.199	0.97									4050969	1494	218.96	80.65	0.002	5.56	67335.3	126.459	5023108									United Kingdom	2022-06-24	22597816	309.189	1.081	1.26		125.702		130.753
						Ireland	2022-06-25	1589454	459.277	1.394	0.97									4051371	2061	219	80.65	0.002	5.56	67335.3	126.459	5023108									United Kingdom	2022-06-25	22617406	290.184	0.918	1.24		130.146		135.182
		weekly total			130	Ireland	2022-06-25	1584379	2016.48	6.37	0.97	5.176	94.961	1.383	117.391	26090	5.233	0.3	3.3	4050582	10490	1532.29	80.64	0.002	5.56	67335.3	126.459	5023108	12.31	914.235						130	United Kingdom	2022-06-25	22556047	1864.05	5.569	1.28	0	115.377	0	119.169	0	0	0
						Ireland	2022-06-26	1591987	504.269	0.597	0.97	4.778	125.221	0.988	167.786					4051406	464	219.01	80.66	0.002	5.56	67335.3	126.459	5023108	4.8	919.57							United Kingdom	2022-06-26	22635755	271.801	0.696	1.22		138.663		140.959
						Ireland	2022-06-27	1593662	333.459	2.19	0.98									4051466	1293	219.04	80.66	0.002	5.56	67335.3	126.459	5023108									United Kingdom	2022-06-27	22652555	248.856	1.052	1.21		145.566		147.062
						Ireland	2022-06-28	1595492	364.316	1.593	0.98									4051551	1813	219.07	80.66	0.002	5.56	67335.3	126.459	5023108									United Kingdom	2022-06-28	22673333	307.781	1.022	1.17		150.558		151.98
						Ireland	2022-06-29	1596802	260.795	1.194	0.98									4051641	1316	219.1	80.66	0.002	5.56	67335.3	126.459	5023108									United Kingdom	2022-06-29	22698437	371.862	0.948	1.13		158.883		159.209
						Ireland	2022-06-30	1598381	314.347	1.394	0.99									4051707	1426	219.13	80.66	0.002	5.56	67335.3	126.459	5023108									United Kingdom	2022-06-30	22723478	370.929	1.067	1.11		164.823		165.208
						Ireland	2022-07-01	1600376	397.164	0.398	0.99									4051935	1527	219.16	80.67	0.002	5.56	67335.3	126.459	5023108									United Kingdom	2022-07-01	22748079	364.411	1.229	1.08		172.777		168.348
						Ireland	2022-07-02	1602601	442.953	0.796	0.99									4052209	1463	219.19	80.67	0.001	11.11	67335.3	126.459	5023108									United Kingdom	2022-07-02	22772319	359.064	1.111	1.05		177.339		173.666
		weekly total			131	Ireland	2022-07-02	1596802	2617.3	8.162	0.98	4.778	125.221	0.988	167.786	0	0	0	0	4051641	9302	1533.7	80.66	0.002	5.56	67335.3	126.459	5023108	4.8	919.57						131	United Kingdom	2022-07-02	22698437	2294.7	7.125	1.13	0	158.883	0	159.209	0	0	0
						Ireland	2022-07-03	1604839	445.541	1.194	0.99	1.792	154.486	0.988	155.731					4052225	447	219.2	80.67	0.001	11.11	67335.3	126.459	5023108	15.16	936.213							United Kingdom	2022-07-03	22795969	350.324	1.17	1.01		183.339		181.102
						Ireland	2022-07-04	1606813	392.984	0.398	1									4052294	1322	219.22	80.67	0.001	11.11	67335.3	126.459	5023108									United Kingdom	2022-07-04	22817930	325.305	1.318	0.97		194.982		188.42
						Ireland	2022-07-05	1607928	221.974	1.194	1									4052377	1650	219.26	80.67	0.001	11.11	67335.3	126.459	5023108									United Kingdom	2022-07-05	22845710	411.501	1.022	0.96		202.018		195.219
						Ireland	2022-07-06	1610843	580.318	1.991	1.01									4052454	1467	219.29	80.68	0.002	11.11	67335.3	126.459	5023108									United Kingdom	2022-07-06	22879414	499.252	1.348	0.95		209.365		200.522
						Ireland	2022-07-07	1612598	349.385	0.796	1.01									4052545	1368	219.31	80.68	0.002	11.11	67335.3	126.459	5023108									United Kingdom	2022-07-07	22910829	465.346	1.511	0.94		215.216		206.047
						Ireland	2022-07-08	1614393	357.348	0.199	1.02									4052689	1220	219.34	80.68	0.002	11.11	67335.3	126.459	5023108									United Kingdom	2022-07-08	22940527	439.912	1.718	0.94		221.585		211.616
						Ireland	2022-07-09	1617146	548.067	0.995	1.02									4052908	1007	219.36	80.69	0.002	11.11	67335.3	126.459	5023108									United Kingdom	2022-07-09	22966980	391.844	1.511	0.94		224.237		214.772
		weekly total			132	Ireland	2022-07-09	1610843	2895.62	6.767	1.01	1.792	154.486	0.988	155.731	0	0	0	0	4052454	8481	1534.98	80.68	0.002	11.11	67335.3	126.459	5023108	15.16	936.213						132	United Kingdom	2022-07-09	22879414	2883.48	9.598	0.95	0	209.365	0	200.522	0	0	0
						Ireland	2022-07-10	1618929	354.96	0.597	1.03	2.787	180.366	2.174	200					4052924	383	219.36	80.69	0.002	11.11	67335.3	126.459	5023108	11.29	948.795							United Kingdom	2022-07-10	22991591	364.559	1.6	0.94		231.643		216.164
						Ireland	2022-07-11	1622757	762.078	1.593	1.03									4053006	1168	219.39	80.69	0.002	11.11	67335.3	126.459	5023108									United Kingdom	2022-07-11	23012837	314.714	1.57	0.94		238.724		217.69
						Ireland	2022-07-12	1624649	376.659	0.995	1.04									4053081	1333	219.41	80.69	0.002	11.11	67335.3	126.459	5023108									United Kingdom	2022-07-12	23037933	371.743	1.718	0.95		244.738		218.134
						Ireland	2022-07-13	1624963	62.511	1.394	1.05									4053120	954	219.43	80.69	0.002	11.11	67335.3	126.459	5023108									United Kingdom	2022-07-13	23067759	441.808	1.896	0.96		246.664		217.838
						Ireland	2022-07-14	1627300	465.25	0.398	1.06									4053240	1356	219.46	80.69	0.001	11.11	67335.3	126.459	5023108									United Kingdom	2022-07-14	23094705	399.147	2.252	0.98		248.145		215.201
						Ireland	2022-07-15	1628507	240.289	0.995	1.06									4053449	1093	219.48	80.7	0.001	11.11	67335.3	126.459	5023108									United Kingdom	2022-07-15	23118561	353.375	2	0.99		250.011		211.602
						Ireland	2022-07-16	1631357	567.378	1.792	1.07									4053614	765	219.5	80.7	0.001	11.11	67335.3	126.459	5023108									United Kingdom	2022-07-16	23139661	312.551	1.852	1.01		245.123		207.632
		weekly total			133	Ireland	2022-07-16	1624963	2829.13	7.764	1.05	2.787	180.366	2.174	200	0	0	0	0	4053120	7052	1536.03	80.69	0.002	11.11	67335.3	126.459	5023108	11.29	948.795						133	United Kingdom	2022-07-16	23067759	2557.9	12.888	0.96	0	245.123	0	216.164	0	0	0
						Ireland	2022-07-17	1633220	370.886	2.588	1.09	3.982	202.663	1.383	180.435					4053634	294	219.5	80.7	0.001	11.11	67335.3	126.459	5023108	17.45	967.309							United Kingdom	2022-07-17	23158020	271.949	1.541	1.03		246.604		204.447
						Ireland	2022-07-18	1635260	406.123	2.389	1.1									4053668	799	219.52	80.7	0.001	11.11	67335.3	126.459	5023108									United Kingdom	2022-07-18	23173031	222.356	1.778	1.05		248.737		200.418
						Ireland	2022-07-19	1636258	198.682	1.593	1.12									4053734	1034	219.54	80.7	0.001	11.11	67335.3	126.459	5023108									United Kingdom	2022-07-19	23190269	255.344	2.34	1.07		245.893		197.929
						Ireland	2022-07-20	1636830	113.874	1.991	1.15									4053764	749	219.55	80.7	0.001	11.11	67335.3	126.459	5023108									United Kingdom	2022-07-20	23208988	277.282	1.881	1.1		241.435		194.345
						Ireland	2022-07-21	1637941	221.178	1.792	1.1									4053834	897	219.57	80.7	0.001	11.11	67335.3	126.459	5023108									United Kingdom	2022-07-21	23225658	246.93	3.303	1.09		238.443		189.693
						Ireland	2022-07-22	1639221	254.822	1.792	1.05									4054009	1008	219.59	80.71	0.001	11.11	67335.3	126.459	5023108									United Kingdom	2022-07-22	23241827	239.509	2.829	1.07		234.695		185.768
						Ireland	2022-07-23	1640116	178.177	0.597	1									4054239	740	219.61	80.71	0.001	11.11	67335.3	126.459	5023108									United Kingdom	2022-07-23	23255985	209.72	1.866	1.06		222.385		182.346
		weekly total			134	Ireland	2022-07-23	1636830	1743.74	12.742	1.1	3.982	202.663	1.383	180.435	0	0	0	0	4053764	5521	1536.88	80.7	0.001	11.11	67335.3	126.459	5023108	17.45	967.309						134	United Kingdom	2022-07-23	23208988	1723.09	15.538	1.07	0	241.435	0	194.345	0	0	0
						Ireland	2022-07-24	1641052	186.339	1.394	0.95	3.982	155.681	0.791	110.869					4054262	272	219.61	80.71	0.001	11.11	67335.3	126.459	5023108	11.09	979.374							United Kingdom	2022-07-24	23268363	183.354	1.733	1.05		223.467		176.169
						Ireland	2022-07-25	1642003	189.325	1.991	0.9									4054278	385	219.62	80.71	0.001	11.11	67335.3	126.459	5023108									United Kingdom	2022-07-25	23278297	147.151	1.881	1.05		222.563		169.089
						Ireland	2022-07-26	1642295	58.131	0.796	0.84									4054351	984	219.64	80.71	0.001	11.11	67335.3	126.459	5023108									United Kingdom	2022-07-26	23289572	167.015	1.955	1.05		216.282		160.542
						Ireland	2022-07-27	1642429	26.677	1.394	0.79									4054424	852	219.66	80.72	0.001	11.11	67335.3	126.459	5023108									United Kingdom	2022-07-27	23302871	196.996	1.674	1.04		211.883		152.039
						Ireland	2022-07-28	1643405	194.302	0.995	0.81									4054529	830	219.67	80.72	0.001	11.11	67335.3	126.459	5023108									United Kingdom	2022-07-28	23314596	173.681	1.778	1.04		203.721		145.773
						Ireland	2022-07-29	1643928	104.119	0.796	0.84									4054648	681	219.69	80.72	0.001	11.11	67335.3	126.459	5023108									United Kingdom	2022-07-29	23325140	156.187	1.703	1.03		198.522		141.552
						Ireland	2022-07-30	1644991	211.622	1.194	0.85									4054705	347	219.69	80.72	0.001	11.11	67335.3	126.459	5023108									United Kingdom	2022-07-30	23334469	138.189	1.852	1.03		188.197		137.656
		weekly total			135	Ireland	2022-07-30	1642429	970.515	8.56	0.84	3.982	155.681	0.791	110.869	0	0	0	0	4054424	4351	1537.58	80.72	0.001	11.11	67335.3	126.459	5023108	11.09	979.374						135	United Kingdom	2022-07-30	23302871	1162.57	12.576	1.04	0	211.883	0	152.039	0	0	0
						Ireland	2022-07-31	1645593	119.846	0.597	0.86	3.384	109.693	0.791	104.15					4054720	75	219.7	80.72	0.001	11.11	67335.3	126.459	5023108	17.84	998.087							United Kingdom	2022-07-31	23342977	126.028	1.733	1.02		186.257		134.693
						Ireland	2022-08-01	1646149	110.688	1.991	0.86									4054751	375	219.7	80.72	0.001	11.11	67335.3	126.459	5023108									United Kingdom	2022-08-01	23350302	108.504	1.126	1.02		185.679		130.812
						Ireland	2022-08-02	1646253	20.704	1.194	0.86									4054890	840	219.72	80.72	0.001	11.11	67335.3	126.459	5023108									United Kingdom	2022-08-02	23358728	124.813	1.452	1.02		181.235		126.842
						Ireland	2022-08-03	1646677	84.41	0.995	0.85									4054944	529	219.73	80.73	0.001	11.11	67335.3	126.459	5023108									United Kingdom	2022-08-03	23368563	145.684	1.378	1.02		175.192		124.309
						Ireland	2022-08-04	1646882	40.811	0.597	0.89									4055035	714	219.74	80.73	0.001	11.11	67335.3	126.459	5023108									United Kingdom	2022-08-04	23377733	135.834	1.511	1.02		169.489		121.421
						Ireland	2022-08-05	1647389	100.934	1.394	0.93									4055165	629	219.76	80.73	0.001	11.11	67335.3	126.459	5023108									United Kingdom	2022-08-05	23386087	123.747	1.57	1.02		162.971		119.658
						Ireland	2022-08-06	1647974	116.462	1.194	0.96									4055245	292	219.76	80.73	0.001	11.11	67335.3	126.459	5023108									United Kingdom	2022-08-06	23393383	108.075	1.244	1.02		156.972		116.71
		weekly total			136	Ireland	2022-08-06	1646677	593.855	7.962	0.86	3.384	109.693	0.791	104.15	0	0	0	0	4054944	3454	1538.11	80.73	0.001	11.11	67335.3	126.459	5023108	17.84	998.087						136	United Kingdom	2022-08-06	23368563	872.685	10.014	1.02	0	175.192	0	124.309	0	0	0
						Ireland	2022-08-07	1648547	114.073	0.398	1	2.389	83.016	0.593	71.937					4055261	202	219.77	80.73	0.001	11.11	67335.3	126.459	5023108	18.02	1016.6							United Kingdom	2022-08-07	23399931	96.995	1.289	1.03		156.142		112.889
						Ireland	2022-08-08	1649009	91.975	1.194	1.03									4055302	496	219.78	80.73	0.001	11.11	67335.3	126.459	5023108									United Kingdom	2022-08-08	23405351	80.286	0.963	1.04		157.49		110.445
						Ireland	2022-08-09	1649279	53.752	1.991	1.06									4055397	686	219.79	80.73	0.001	11.11	67335.3	126.459	5023108									United Kingdom	2022-08-09	23411898	96.98	1.481	1.05		152.513		108.756
						Ireland	2022-08-10	1649534	50.765	0.995	1.09									4055439	454	219.8	80.74	0.001	11.11	67335.3	126.459	5023108									United Kingdom	2022-08-10	23419966	119.51	1.437	1.05		150.247		107.793
						Ireland	2022-08-11	1650038	100.336	0.597	1.09									4055514	611	219.81	80.74	0.001	11.11	67335.3	126.459	5023108									United Kingdom	2022-08-11	23427275	108.267	1.333	1.04		147.58		106.149
						Ireland	2022-08-12	1650575	106.906	0.796	1.1									4055665	582	219.82	80.74	0.001	11.11	67335.3	126.459	5023108									United Kingdom	2022-08-12	23434023	99.957	1.111	1.04		143.551		103.927
						Ireland	2022-08-13	1651383	160.857	1.394	1.11									4055691	190	219.83	80.74	0.001	11.11	67335.3	126.459	5023108									United Kingdom	2022-08-13	23440216	91.736	1.452	1.04		142.574		103.838
		weekly total			137	Ireland	2022-08-13	1649534	678.664	7.365	1.09	2.389	83.016	0.593	71.937	0	0	0	0	4055439	3221	1538.6	80.74	0.001	11.11	67335.3	126.459	5023108	18.02	1016.6						137	United Kingdom	2022-08-13	23419966	693.731	9.066	1.04	0	150.247	0	107.793	0	0	0
						Ireland	2022-08-14	1651740	71.072	1.194	1.13	1.991	69.479	0.988	88.537					4055702	247	219.83	80.74	0.001	11.11	67335.3	126.459	5023108	18.88	1036.55							United Kingdom	2022-08-14	23445555	79.086	1.57	1.05		144.751		101.661
						Ireland	2022-08-15	1651997	51.164	1.194	1.14									4055731	551	219.84	80.74	0.001	11.11	67335.3	126.459	5023108									United Kingdom	2022-08-15	23450050	66.584	1.348	1.05		144.411		99.957
						Ireland	2022-08-16	1652264	53.154	0.199	1.16									4055789	685	219.86	80.74	0.001	11.11	67335.3	126.459	5023108									United Kingdom	2022-08-16	23455413	79.441	1.333	1.06		140.085		97.291
						Ireland	2022-08-17	1652438	34.64	0.796	1.18									4055829	571	219.87	80.74	0.001	11.11	67335.3	126.459	5023108									United Kingdom	2022-08-17	23461837	95.158	1.304	1.06		134.338		93.41
						Ireland	2022-08-18	1652972	106.309	1.991	1.16									4055885	621	219.88	80.74	0.001	11.11	67335.3	126.459	5023108									United Kingdom	2022-08-18	23467396	82.345	1.052	1.04		132.323		89.766
						Ireland	2022-08-19	1653360	77.243	0.398	1.14									4056012	637	219.89	80.75	0.001	11.11	67335.3	126.459	5023108									United Kingdom	2022-08-19	23472428	74.538	0.83	1.04		126.398		87.87
						Ireland	2022-08-20	1653582	44.196	0.398	1.12									4056048	448	219.9	80.75	0.001	11.11	67335.3	126.459	5023108									United Kingdom	2022-08-20	23476992	67.606	0.933	1.04		121.599		84.863
		weekly total			138	Ireland	2022-08-20	1652438	437.778	6.17	1.14	1.991	69.479	0.988	88.537	0	0	0	0	4055829	3760	1539.07	80.74	0.001	11.11	67335.3	126.459	5023108	18.88	1036.55						138	United Kingdom	2022-08-20	23461837	544.758	8.37	1.05	0	134.338	0	93.41	0	0	0
						Ireland	2022-08-21	1654003	83.813	0.995	1.1	1.792	61.118	0.791	74.901					4056061	240	219.91	80.75	0.001	11.11	67335.3	126.459	5023108	11.36	1048.69							United Kingdom	2022-08-21	23481004	59.429	1.022	1.05		120.458		82.404
						Ireland	2022-08-22	1654240	47.182	0.199	1.08									4056133	820	219.92	80.75	0.001	11.11	67335.3	126.459	5023108									United Kingdom	2022-08-22	23484506	51.875	1.126	1.05		121.999		79.115
						Ireland	2022-08-23	1654292	10.352	0.796	1.06									4056189	701	219.94	80.75	0.001	11.11	67335.3	126.459	5023108									United Kingdom	2022-08-23	23488591	60.511	0.904	1.06		115.081		77.427
						Ireland	2022-08-24	1654302	1.991	0.597	1.04									4056238	723	219.95	80.75	0.001	11.11	67335.3	126.459	5023108									United Kingdom	2022-08-24	23493815	77.382	0.948	1.07		112.341		75.442
						Ireland	2022-08-25	1654784	95.957	0.796	1.06									4056328	860	219.97	80.75	0.001	11.11	67335.3	126.459	5023108									United Kingdom	2022-08-25	23498593	70.776	1.155	1.13		111.274		75.042
						Ireland	2022-08-26	1655122	67.289	0.398	1.09									4056447	595	219.98	80.76	0.001	11.11	67335.3	126.459	5023108									United Kingdom	2022-08-26	23503147	67.458	0.77	1.12		103.942		72.627
						Ireland	2022-08-27	1655322	39.816	0.398	1.11									4056468	353	219.99	80.76	0.001	11.11	67335.3	126.459	5023108									United Kingdom	2022-08-27	23506943	56.23	0.711	1.1		103.097		70.954
		weekly total			139	Ireland	2022-08-27	1654302	346.4	4.179	1.08	1.792	61.118	0.791	74.901	0	0	0	0	4056238	4292	1539.66	80.75	0.001	11.11	67335.3	126.459	5023108	11.36	1048.69						139	United Kingdom	2022-08-27	23493815	443.661	6.636	1.07	0	112.341	0	75.442	0	0	0
						Ireland	2022-08-28	1655644	64.104	0.597	1.13	1.394	56.738	0.395	66.996					4056480	257	219.99	80.76	0.001	11.11	67335.3	126.459	5023108	11.56	1061.32							United Kingdom	2022-08-28	23510394	51.119	0.637	1.08		101.972		69.917
						Ireland	2022-08-29	1655967	64.303	0.398	1.15									4056525	638	220	80.76	0.001	11.11	67335.3	126.459	5023108									United Kingdom	2022-08-29	23513506	46.098	0.844	1.07		102.86		68.806
						Ireland	2022-08-30	1656081	22.695	0.796	1.17									4056554	554	220.02	80.76	0.001	11.11	67335.3	126.459	5023108									United Kingdom	2022-08-30	23516945	50.941	0.904	1.06		102.831		67.073
						Ireland	2022-08-31	1656108	5.375	0.597	1.18									4056586	449	220.02	80.76	0.001	11.11	67335.3	126.459	5023108									United Kingdom	2022-08-31	23521607	69.058	0.8	1.04		101.335		65.843
						Ireland	2022-09-01	1656665	110.888	0.597	1.19									4056637	542	220.04	80.76	0.001	11.11	67335.3	126.459	5023108									United Kingdom	2022-09-01	23526833	77.412	0.637	0.97		99.987		63.962
						Ireland	2022-09-02	1656740	14.931	0.995	1.19									4056738	672	220.05	80.76	0.001	11.11	67335.3	126.459	5023108									United Kingdom	2022-09-02	23531448	68.361	1.111	0.93		96.432		63.547
						Ireland	2022-09-03	1657233	98.146	0.398	1.2									4056820	537	220.06	80.76	0.001	11.11	67335.3	126.459	5023108									United Kingdom	2022-09-03	23535798	64.436	0.637	0.9		93.854		63.147
		weekly total			140	Ireland	2022-09-03	1656108	380.442	4.378	1.18	1.394	56.738	0.395	66.996	0	0	0	0	4056586	3649	1540.18	80.76	0.001	11.11	67335.3	126.459	5023108	11.56	1061.32						140	United Kingdom	2022-09-03	23521607	427.425	5.57	1.04	0	101.335	0	65.843	0	0	0
						Ireland	2022-09-04	1657546	62.312	0.199	1.21	0.796	52.159	0.593	59.684					4056825	166	220.06	80.76	0.001	11.11	67335.3	126.459	5023108	8.74	1070.87							United Kingdom	2022-09-04	23539606	56.407	0.711	0.87		94.402		62.14
						Ireland	2022-09-05	1657882	66.891	0.398	1.21									4056847	510	220.07	80.76	0.001	11.11	67335.3	126.459	5023108									United Kingdom	2022-09-05	23543023	50.616	0.8	0.84		94.462		61.296
						Ireland	2022-09-06	1658031	29.663	0.796	1.22									4056889	625	220.09	80.76	0.001	11.11	67335.3	126.459	5023108									United Kingdom	2022-09-06	23547311	63.518	0.667	0.8		92.877		60.718
						Ireland	2022-09-07	1658056	4.977	0.398	1.23									4056943	576	220.1	80.77	0.001	11.11	67335.3	126.459	5023108									United Kingdom	2022-09-07	23552436	75.916	0.578	0.77		90.21		60.125
						Ireland	2022-09-08	1658576	103.522	0.199	1.24									4057003	571	220.11	80.77	0.001	11.11	67335.3	126.459	5023108									United Kingdom	2022-09-08	23557014	67.813	0.578	0.77		89.396		59.711
						Ireland	2022-09-09	1658818	48.177	0.199	1.25									4057138	626	220.12	80.77	0.001	11.11	67335.3	126.459	5023108									United Kingdom	2022-09-09	23561249	62.732	0.889	0.77		87.796		58.851
						Ireland	2022-09-10	1659103	56.738	0.398	1.26									4057196	344	220.13	80.77	0.001	11.11	67335.3	126.459	5023108									United Kingdom	2022-09-10	23564996	55.504	0.696	0.76		85.366		58.14
		weekly total			141	Ireland	2022-09-10	1658056	372.28	2.587	1.23	0.796	52.159	0.593	59.684	0	0	0	0	4056943	3418	1540.68	80.77	0.001	11.11	67335.3	126.459	5023108	8.74	1070.87						141	United Kingdom	2022-09-10	23552436	432.506	4.919	0.77	0	90.21	0	60.125	0	0	0
						Ireland	2022-09-11	1659326	44.395	0.597	1.27	0.796	48.376	0.198	57.312					4057209	160	220.13	80.77	0.001	11.11	67335.3	126.459	5023108	10.67	1082.74							United Kingdom	2022-09-11	23568549	52.63	0.563	0.76		85.855		58.274
						Ireland	2022-09-12	1659567	47.978	0.398	1.28									4057234	386	220.14	80.77	0.001	11.11	67335.3	126.459	5023108									United Kingdom	2022-09-12	23571817	48.408	0.696	0.75		84.981
						Ireland	2022-09-13	1659683	23.093	0.796	1.3									4057266	421	220.15	80.77	0.001	11.11	67335.3	126.459	5023108									United Kingdom	2022-09-13	23576164	64.391	0.444	0.74		84.256
						Ireland	2022-09-14	1659705	4.38	0.199	1.32									4057302	407	220.15	80.77	0.001	11.11	67335.3	126.459	5023108									United Kingdom	2022-09-14	23581471	78.612	0.637	0.73		83.07
						Ireland	2022-09-15	1660160	90.581	0.398	1.31									4057358	361	220.16	80.77	0.001	11.11	67335.3	126.459	5023108									United Kingdom	2022-09-15	23586618	76.242	0.726	0.74		83.53
						Ireland	2022-09-16	1660419	51.562	0.398	1.3									4057507	513	220.17	80.78	0.001	11.11	67335.3	126.459	5023108									United Kingdom	2022-09-16	23591591	73.664	0.667	0.75		83.026
						Ireland	2022-09-17	1660686	53.154	0.199	1.3									4057561	291	220.18	80.78	0.001	11.11	67335.3	126.459	5023108									United Kingdom	2022-09-17	23596225	68.643	0.726	0.76		81.486
		weekly total			142	Ireland	2022-09-17	1659705	315.143	2.985	1.3	0.796	48.376	0.198	57.312	0	0	0	0	4057302	2539	1541.08	80.77	0.001	11.11	67335.3	126.459	5023108	10.67	1082.74						142	United Kingdom	2022-09-17	23581471	462.59	4.459	0.75	0	83.53	0	58.274	0	0	0
						Ireland	2022-09-18	1660881	38.821	0.199	1.3	1.194	46.386	0.395	58.893					4057572	125	220.18	80.78	0.001	11.11	67335.3	126.459	5023108	1.11	1084.01							United Kingdom	2022-09-18	23600359	61.236	0.563	0.76		82.922
						Ireland	2022-09-19	1661195	62.511	0.597	1.3									4057609	318	220.19	80.78	0.001	11.11	67335.3	126.459	5023108									United Kingdom	2022-09-19	23603880	52.156	0.593	0.76		85.381
						Ireland	2022-09-20	1661214	3.783	0	1.3									4057641	338	220.19	80.78	0.001	11.11	67335.3	126.459	5023108									United Kingdom	2022-09-20	23608219	64.273	0.593	0.77		87.722
						Ireland	2022-09-21	1661261	9.357	0.398	1.31									4057676	326	220.2	80.78	0.001	11.11	67335.3	126.459	5023108									United Kingdom	2022-09-21	23614385	91.336	0.726	0.77		92.062
						Ireland	2022-09-22	1661790	105.313	0.796	1.3									4057716	318	220.21	80.78	0.001	11.11	67335.3	126.459	5023108									United Kingdom	2022-09-22	23622213	115.955	0.741	0.78		96.224
						Ireland	2022-09-23	1662099	61.516	0.597	1.28									4057820	401	220.21	80.78	0.001	11.11	67335.3	126.459	5023108									United Kingdom	2022-09-23	23629766	111.881	0.548	0.79		100.046
						Ireland	2022-09-24	1662347	49.372	0.597	1.27									4057895	262	220.22	80.78	0.001	11.11	67335.3	126.459	5023108									United Kingdom	2022-09-24	23636581	100.95	0.741	0.8		103.26
		weekly total			143	Ireland	2022-09-24	1661261	330.673	3.184	1.3	1.194	46.386	0.395	58.893	0	0	0	0	4057676	2088	1541.4	80.78	0.001	11.11	67335.3	126.459	5023108	1.11	1084.01						143	United Kingdom	2022-09-24	23614385	597.787	4.505	0.77	0	92.062	0	0	0	0	0
						Ireland	2022-09-25	1662756	81.424	0.199	1.26	0.796	59.525	0.198	73.913					4057905	143	220.22	80.78	0.001	11.11	67335.3	126.459	5023108	11.86	1097.27							United Kingdom	2022-09-25	23643066	96.061	0.8	0.81		107.275
						Ireland	2022-09-26	1663098	68.085	0.597	1.26									4057940	295	220.23	80.79	0.001	11.11	67335.3	126.459	5023108									United Kingdom	2022-09-26	23648785	84.715	0.726	0.81		114.029
						Ireland	2022-09-27	1663122	4.778	1.194	1.25									4057969	352	220.24	80.79	0.001	11.11	67335.3	126.459	5023108									United Kingdom	2022-09-27	23656025	107.245	0.607	0.82		119.303
						Ireland	2022-09-28	1663147	4.977	0.199	1.25									4057992	400	220.24	80.79	0.001	11.11	67335.3	126.459	5023108									United Kingdom	2022-09-28	23664641	127.628	0.918	0.82		123.08
						Ireland	2022-09-29	1663437	57.733	0.199	1.24									4058051	441	220.25	80.79	0.001	11.11	67335.3	126.459	5023108									United Kingdom	2022-09-29	23672892	122.221	0.992	0.83		127.079
						Ireland	2022-09-30	1663886	89.387	0.398	1.24									4058157	526	220.26	80.79	0.001	11.11	67335.3	126.459	5023108									United Kingdom	2022-09-30	23681306	124.635	0.918	0.84		133.182
						Ireland	2022-10-01	1664345	91.378	1.194	1.23									4058204	202	220.27	80.79	0.001	11.11	67335.3	126.459	5023108									United Kingdom	2022-10-01	23689201	116.947	0.992	0.85		139.611
		weekly total			144	Ireland	2022-10-01	1663147	397.762	3.98	1.25	0.796	59.525	0.198	73.913	0	0	0	0	4057992	2359	1541.71	80.79	0.001	11.11	67335.3	126.459	5023108	11.86	1097.27						144	United Kingdom	2022-10-01	23664641	779.452	5.953	0.82	0	123.08	0	0	0	0	0
						Ireland	2022-10-02	1664677	66.095	0.796	1.22	1.194	65.497	0.791	88.735					4058205	329	220.27	80.79	0.001	11.11	67335.3	126.459	5023108	15.77	1115.39							United Kingdom	2022-10-02	23696816	112.8	0.933	0.86		144.736
						Ireland	2022-10-03	1664981	60.52	0.995	1.22									4058222	608	220.29	80.79	0	11.11	67335.3	126.459	5023108									United Kingdom	2022-10-03	23703881	104.653	1.2	0.87		152.439
						Ireland	2022-10-04	1665028	9.357	1.593	1.22									4058259	665	220.3	80.79	0.001	11.11	67335.3	126.459	5023108									United Kingdom	2022-10-04	23713085	136.338	0.933	0.88		159.964
						Ireland	2022-10-05	1665294	52.955	0.796	1.21									4058287	767	220.31	80.79	0.001	11.11	67335.3	126.459	5023108									United Kingdom	2022-10-05	23724777	173.192	1.215	0.89		165.504
						Ireland	2022-10-06	1665832	107.105	0.597	1.21									4058327	1049	220.33	80.79	0.001	11.11	67335.3	126.459	5023108									United Kingdom	2022-10-06	23735742	162.423	1.333	0.9		170.274
						Ireland	2022-10-07	1666234	80.03	1.194	1.2									4058429	610	220.35	80.8	0.001	11.11	67335.3	126.459	5023108									United Kingdom	2022-10-07	23745973	151.55	1.466	0.91		172.851
						Ireland	2022-10-08	1666589	70.673	0.398	1.2									4058458	199	220.35	80.8	0.001	11.11	67335.3	126.459	5023108									United Kingdom	2022-10-08	23755362	139.078	1.422	0.91		172.851
		weekly total			145	Ireland	2022-10-08	1665294	446.735	6.369	1.21	1.194	65.497	0.791	88.735	0	0	0	0	4058287	4227	1542.2	80.79	0.001	11.11	67335.3	126.459	5023108	15.77	1115.39						145	United Kingdom	2022-10-08	23724777	980.034	8.502	0.89	0	165.504	0	0	0	0	0
						Ireland	2022-10-09	1666938	69.479	0.796	1.2	0.796	80.826	0.395	93.676					4058461	459	220.36	80.8	0.001	11.11	67335.3	126.459	5023108	12.16	1129.28							United Kingdom	2022-10-09	23764312	132.575	1.496	0.92		175.606
						Ireland	2022-10-10	1667328	77.641	0.995	1.19									4058477	760	220.37	80.8	0.001	11.11	67335.3	126.459	5023108									United Kingdom	2022-10-10	23771365	104.475	1.348	0.93		179.443
						Ireland	2022-10-11	1667347	3.783	0.796	1.19									4058513	863	220.39	80.8	0.001	11.11	67335.3	126.459	5023108									United Kingdom	2022-10-11	23779923	126.768	1.481	0.94		180.865
						Ireland	2022-10-12	1667380	6.57	0.398	1.19									4058543	845	220.41	80.8	0.001	11.11	67335.3	126.459	5023108									United Kingdom	2022-10-12	23790419	155.476	1.378	0.95		182.865
						Ireland	2022-10-13	1668085	140.351	0.597	1.19									4058566	1021	220.43	80.8	0.001	11.11	67335.3	126.459	5023108									United Kingdom	2022-10-13	23799880	140.144	1.585	0.96		181.576
						Ireland	2022-10-14	1668382	59.127	0.796	1.18									4058687	594	220.44	80.8	0.001	11.11	67335.3	126.459	5023108									United Kingdom	2022-10-14	23808648	129.879	1.881	0.97		179.236
						Ireland	2022-10-15	1668786	80.428	1.394	1.18									4058725	225	220.45	80.8	0.001	11.11	67335.3	126.459	5023108									United Kingdom	2022-10-15	23816782	120.488	1.659	0.98		180.924
		weekly total			146	Ireland	2022-10-15	1667380	437.379	5.772	1.19	0.796	80.826	0.395	93.676	0	0	0	0	4058543	4767	1542.85	80.8	0.001	11.11	67335.3	126.459	5023108	12.16	1129.28						146	United Kingdom	2022-10-15	23790419	909.805	10.828	0.95	0	180.865	0	0	0	0	0
						Ireland	2022-10-16	1669148	72.067	0.199	1.18	1.194	96.753	0.593	94.071					4058728	418	220.45	80.8	0.001	11.11	67335.3	126.459	5023108	19.16	1151.66							United Kingdom	2022-10-16	23824752	118.058	1.689	0.99		182.45
						Ireland	2022-10-17	1669394	48.974	0.995	1.17									4058745	778	220.47	80.8	0.001	11.11	67335.3	126.459	5023108									United Kingdom	2022-10-17	23831194	95.424	1.615	1		183.976
						Ireland	2022-10-18	1669500	21.102	0.995	1.17									4058786	846	220.49	80.8	0.001	11.11	67335.3	126.459	5023108									United Kingdom	2022-10-18	23838974	115.244	1.585	1.01		182.198
						Ireland	2022-10-19	1669528	5.574	1.194	1.17									4058796	872	220.5	80.8	0.001	11.11	67335.3	126.459	5023108									United Kingdom	2022-10-19	23848976	148.158	1.718	1.02		178.747
						Ireland	2022-10-20	1670161	126.018	1.394	1.16									4058817	819	220.52	80.8	0.001	11.11	67335.3	126.459	5023108									United Kingdom	2022-10-20	23857209	121.954	1.615	1.03		174.821
						Ireland	2022-10-21	1670428	53.154	0.995	1.16									4058875	467	220.53	80.8	0.001	11.11	67335.3	126.459	5023108									United Kingdom	2022-10-21	23864807	112.548	1.496	1.04		172.14
						Ireland	2022-10-22	1670850	84.012	0.796	1.16									4058923	271	220.53	80.81	0.001	11.11	67335.3	126.459	5023108									United Kingdom	2022-10-22	23871383	97.409	1.792	1.05		169.681
		weekly total			147	Ireland	2022-10-22	1669528	410.901	6.568	1.17	1.194	96.753	0.593	94.071	0	0	0	0	4058796	4471	1543.49	80.8	0.001	11.11	67335.3	126.459	5023108	19.16	1151.66						147	United Kingdom	2022-10-22	23848976	808.795	11.51	1.02	0	178.747	0	0	0	0	0
						Ireland	2022-10-23	1671184	66.493	0.796	1.15	1.792	87.993	1.581	95.059					4058927	422	220.54	80.81	0.001	11.11	67335.3	126.459	5023108	12.04	1165.99							United Kingdom	2022-10-23	23877680	93.277	1.629	1.06		169.37
						Ireland	2022-10-24	1671438	50.566	1.194	1.15									4058948	735	220.56	80.81	0.001	11.11	67335.3	126.459	5023108									United Kingdom	2022-10-24	23882648	73.59	1.659	1.07		168.437
						Ireland	2022-10-25	1671466	5.574	0.398	1.15									4058971	708	220.57	80.81	0.001	11.11	67335.3	126.459	5023108									United Kingdom	2022-10-25	23888171	81.811	1.511	1.09		163.09
						Ireland	2022-10-26	1671738	54.15	0.995	1.15									4059006	762	220.59	80.81	0.001	11.11	67335.3	126.459	5023108									United Kingdom	2022-10-26	23894978	100.831	1.555	1.1		159.697
						Ireland	2022-10-27	1672103	72.664	1.593	1.14									4059025	512	220.6	80.81	0.001	11.11	67335.3	126.459	5023108									United Kingdom	2022-10-27	23900643	83.915	1.674	1.11		155.031
						Ireland	2022-10-28	1672479	74.854	0.597	1.14									4059089	393	220.6	80.81	0.001	11.11	67335.3	126.459	5023108									United Kingdom	2022-10-28	23906092	80.715	1.348	1.11		151.891
						Ireland	2022-10-29	1672637	31.455	0.796	1.14									4059095	105	220.61	80.81	0.001	11.11	67335.3	126.459	5023108									United Kingdom	2022-10-29	23910947	71.916	1.585	1.11		145.951
		weekly total			148	Ireland	2022-10-29	1671738	355.756	6.369	1.15	1.792	87.993	1.581	95.059	0	0	0	0	4059006	3637	1544.07	80.81	0.001	11.11	67335.3	126.459	5023108	12.04	1165.99						148	United Kingdom	2022-10-29	23894978	586.055	10.961	1.1	0	159.697	0	0	0	0	0
						Ireland	2022-10-30	1672866	45.589	0.796	1.14	2.787	85.604	1.186	78.063									0.001	11.11	67335.3	126.459	5023108	11.8	1180.4							United Kingdom	2022-10-30	23915348	65.191	1.304	1.11		144.485
						Ireland	2022-10-31	1673020	30.658	0.796	1.13													0.001	11.11	67335.3	126.459	5023108									United Kingdom	2022-10-31	23918931	53.074	1.422	1.1		141.3
						Ireland	2022-11-01	1673049	5.773	0.597	1.13									4059120		220.62	80.81	0.001	11.11	67335.3	126.459	5023108									United Kingdom	2022-11-01	23923202	63.266	1.452	1.11		133.701
						Ireland	2022-11-02	1673188	27.672	1.593	1.13									4059134	643	220.63	80.81	0.001	11.11	67335.3	126.459	5023108									United Kingdom	2022-11-02	23928332	75.99	1.229	1.11		127.998
						Ireland	2022-11-03	1673665	94.961	0.597	1.13									4059162	916	220.65	80.81	0.001	11.11	67335.3	126.459	5023108									United Kingdom	2022-11-03	23932881	67.384	1.259	1.11		122.68
						Ireland	2022-11-04	1674210	108.499	1.792	1.13									4059184	820	220.67	80.81	0.001	11.11	67335.3	126.459	5023108									United Kingdom	2022-11-04	23936895	59.459	1.155	1.11		117.807
						Ireland	2022-11-05	1674537	65.099	0.796	1.12									4059238	380	220.67	80.81	0.001	11.11	67335.3	126.459	5023108									United Kingdom	2022-11-05	23940573	54.482	1.244	1.11		113.466
		weekly total			149	Ireland	2022-11-05	1673188	378.251	6.967	1.13	2.787	85.604	1.186	78.063	0	0	0	0	4059162	2759	1103.24	80.81	0.001	11.11	67335.3	126.459	5023108	11.8	1180.4						149	United Kingdom	2022-11-05	23928332	438.846	9.065	1.11	0	127.998	0	0	0	0	0
						Ireland	2022-11-06	1674771	46.585	0.199	1.12	1.194	81.623	0.395	71.146					4059316	350	220.68	80.81	0.001	11.11	67335.3	126.459	5023108	17.18	1200.31							United Kingdom	2022-11-06	23943680	46.024	1.422	1.11		110.993
						Ireland	2022-11-07	1674986	42.802	1.194	1.13									4059319	360	220.69	80.81	0.001	11.11	67335.3	126.459	5023108									United Kingdom	2022-11-07	23946345	39.476	1.17	1.12		107.882
						Ireland	2022-11-08	1675004	3.583	0.995	1.13									4059351	786	220.7	80.81	0.001	11.11	67335.3	126.459	5023108									United Kingdom	2022-11-08	23949612	48.394	0.859	1.12		105.275
						Ireland	2022-11-09	1675195	38.024	0.995	1.13									4059383	594	220.71	80.81	0.001	11.11	67335.3	126.459	5023108									United Kingdom	2022-11-09	23953933	64.006	1.126	1.13		101.898
						Ireland	2022-11-10	1675723	105.114	1.394	1.13									4059398	634	220.73	80.81	0.001	11.11	67335.3	126.459	5023108									United Kingdom	2022-11-10	23957762	56.718	0.948	1.13		100.002
						Ireland	2022-11-11	1676087	72.465	0.995	1.13									4059413	496	220.74	80.81	0.001	11.11	67335.3	126.459	5023108									United Kingdom	2022-11-11	23961338	52.971	0.948	1.14		97.246
						Ireland	2022-11-12	1676350	52.358	0.796	1.13									4059500	458	220.75	80.82	0.001	11.11	67335.3	126.459	5023108									United Kingdom	2022-11-12	23964543	47.475	0.815	1.15		95.558
		weekly total			150	Ireland	2022-11-12	1675195	360.931	6.568	1.13	1.194	81.623	0.395	71.146	0	0	0	0	4059383	3678	1545	80.81	0.001	11.11	67335.3	126.459	5023108	17.18	1200.31						150	United Kingdom	2022-11-12	23953933	355.064	7.288	1.13	0	101.898	0	0	0	0	0
						Ireland	2022-11-13	1676576	44.992	0.597	1.13	1.394	67.488	0	94.466					4059563	267	220.75	80.82	0.001	11.11	67335.3	126.459	5023108	15	1218.31							United Kingdom	2022-11-13	23967436	42.854	1.067	1.15		95.484
						Ireland	2022-11-14	1676859	56.34	0.796	1.14									4059565	287	220.76	80.82	0.001	11.11	67335.3	126.459	5023108									United Kingdom	2022-11-14	23969869	36.04	0.681	1.16		95.647
						Ireland	2022-11-15	1676892	6.57	0.796	1.15									4059573	484	220.77	80.82	0.001	11.11	67335.3	126.459	5023108									United Kingdom	2022-11-15	23972781	43.135	0.83	1.18		93.484
						Ireland	2022-11-16	1676921	5.773	0.597	1.15									4059593	517	220.78	80.82	0.001	11.11	67335.3	126.459	5023108									United Kingdom	2022-11-16	23976704	58.111	0.918	1.19		90.981
						Ireland	2022-11-17	1677386	92.572	0.398	1.16									4059603	533	220.79	80.82	0.001	11.11	67335.3	126.459	5023108									United Kingdom	2022-11-17	23980238	52.349	0.978	1.2		88.122
						Ireland	2022-11-18	1677681	58.729	0.995	1.16									4059625	552	220.8	80.82	0.001	11.11	67335.3	126.459	5023108									United Kingdom	2022-11-18	23983498	48.29	0.8	1.2		86.611
						Ireland	2022-11-19	1677961	55.742	1.593	1.17									4059682	318	220.81	80.82	0.001	11.11	67335.3	126.459	5023108									United Kingdom	2022-11-19	23986535	44.987	0.785	1.19		85.366
		weekly total			151	Ireland	2022-11-19	1676921	320.718	5.772	1.15	1.394	67.488	0	94.466	0	0	0	0	4059593	2958	1545.46	80.82	0.001	11.11	67335.3	126.459	5023108	15	1218.31						151	United Kingdom	2022-11-19	23976704	325.766	6.059	1.19	0	90.981	0	0	0	0	0
						Ireland	2022-11-20	1678141	35.834	1.593	1.19	0.398	62.909	0.198	78.063					4059738	261	220.81	80.82	0.001	11.11	67335.3	126.459	5023108	13.56	1235.35							United Kingdom	2022-11-20	23989308	41.076	0.859	1.18		85.574
						Ireland	2022-11-21	1678355	42.603	0.995	1.21									4059741	242	220.82	80.82	0.001	11.11	67335.3	126.459	5023108									United Kingdom	2022-11-21	23991738	35.995	0.844	1.17		85.337
						Ireland	2022-11-22	1678373	3.583	1.394	1.24									4059763	625	220.83	80.82	0.001	11.11	67335.3	126.459	5023108									United Kingdom	2022-11-22	23994628	42.809	0.889	1.17		84.967
						Ireland	2022-11-23	1678399	5.176	0.597	1.27									4059780	558	220.84	80.82	0.001	11.11	67335.3	126.459	5023108									United Kingdom	2022-11-23	23998565	58.318	0.785	1.17		83.989
						Ireland	2022-11-24	1678827	85.206	0.796	1.22									4059798	586	220.85	80.82	0	11.11	67335.3	126.459	5023108									United Kingdom	2022-11-24	24002371	56.378	0.874	1.16		85.159
						Ireland	2022-11-25	1679090	52.358	0.597	1.16									4059809	512	220.86	80.82	0	11.11	67335.3	126.459	5023108									United Kingdom	2022-11-25	24005987	53.563	0.889	1.14		83.974
						Ireland	2022-11-26	1679475	76.646	0.796	1.12									4059872	372	220.87	80.82	0	11.11	67335.3	126.459	5023108									United Kingdom	2022-11-26	24009316	49.312	0.741	1.11		82.848
		weekly total			152	Ireland	2022-11-26	1678399	301.406	6.768	1.21	0.398	62.909	0.198	78.063	0	0	0	0	4059780	3156	1545.88	80.82	0.001	11.11	67335.3	126.459	5023108	13.56	1235.35						152	United Kingdom	2022-11-26	23998565	337.451	5.881	1.17	0	84.967	0	0	0	0	0
						Ireland	2022-11-27	1679692	43.2	0.796	1.08	0.796	60.122	0.593	84.98					4059914	203	220.87	80.82	0	11.11	67335.3	126.459	5023108	16.6	1255.62							United Kingdom	2022-11-27	24012218	42.987	0.622	1.08		83.885
						Ireland	2022-11-28	1679959	53.154	0.995	1.05									4059915	246	220.88	80.82	0	11.11	67335.3	126.459	5023108									United Kingdom	2022-11-28	24014769	37.788	0.711	1.05		86.077
						Ireland	2022-11-29	1679984	4.977	0	1.02									4059933	482	220.89	80.83	0	11.11	67335.3	126.459	5023108									United Kingdom	2022-11-29	24018217	51.075	0.83	1.03		86.996
						Ireland	2022-11-30	1680171	37.228	0.398	0.99									4059946	452	220.9	80.83	0	11.11	67335.3	126.459	5023108									United Kingdom	2022-11-30	24022856	68.717	0.904	1.01		89.396
						Ireland	2022-12-01	1680548	75.053	1.194	0.96									4059959	440	220.9	80.83	0	11.11	67335.3	126.459	5023108									United Kingdom	2022-12-01	24027242	64.969	0.815	0.98		90.018
						Ireland	2022-12-02	1680840	58.131	0.995	0.93									4059977	372	220.91	80.83	0	11.11	67335.3	126.459	5023108									United Kingdom	2022-12-02	24031221	58.94	0.667	0.96		90.595
						Ireland	2022-12-03	1681159	63.506	1.792	0.9									4060048	331	220.92	80.83	0	11.11	67335.3	126.459	5023108									United Kingdom	2022-12-03	24034726	51.919	0.815	0.94		90.432
		weekly total			153	Ireland	2022-12-03	1680171	335.249	6.17	0.99	0.796	60.122	0.593	84.98	0	0	0	0	4059946	2526	1546.27	80.83	0	11.11	67335.3	126.459	5023108	16.6	1255.62						153	United Kingdom	2022-12-03	24022856	376.395	5.364	1.01	0	89.396	0	0	0	0	0
						Ireland	2022-12-04	1681437	55.344	0.995	0.87	1.194	67.886	1.186	93.873					4060095	224	220.92	80.83	0	11.11	67335.3	126.459	5023108	17.4	1276.8							United Kingdom	2022-12-04	24038322	53.267	0.755	0.91		92.447
						Ireland	2022-12-05	1681810	74.257	1.194	0.85									4060102	251	220.93	80.83	0	11.11	67335.3	126.459	5023108									United Kingdom	2022-12-05	24041070	40.706	0.815	0.89		94.832
						Ireland	2022-12-06	1681825	2.986	0.796	0.83									4060132	464	220.94	80.83	0	5.56	67335.3	126.459	5023108									United Kingdom	2022-12-06	24044856	56.081	0.711	0.86		96.521
						Ireland	2022-12-07	1681849	4.778	1.593	0.8									4060156	458	220.95	80.83	0	5.56	67335.3	126.459	5023108									United Kingdom	2022-12-07	24050182	78.893	0.933	0.84		98.979
						Ireland	2022-12-08	1682409	111.485	1.394	0.78									4060171	408	220.95	80.83	0	5.56	67335.3	126.459	5023108									United Kingdom	2022-12-08	24055423	77.634	1.111	0.82		101.35
						Ireland	2022-12-09	1682812	80.229	1.593	0.75									4060188	400	220.96	80.83	0	5.56	67335.3	126.459	5023108									United Kingdom	2022-12-09	24060618	76.953	0.948	0.79		104.12
						Ireland	2022-12-10	1683109	59.127	0.199	0.73									4060232	257	220.97	80.83	0	5.56	67335.3	126.459	5023108									United Kingdom	2022-12-10	24065155	67.206	1.037	0.77		106.564
		weekly total			154	Ireland	2022-12-10	1681849	388.206	7.764	0.8	1.194	67.886	1.186	93.873	0	0	0	0	4060156	2462	1546.62	80.83	0	5.56	67335.3	126.459	5023108	17.4	1276.8						154	United Kingdom	2022-12-10	24050182	450.74	6.31	0.84	0	98.979	0	0	0	0	0
						Ireland	2022-12-11	1683540	85.803	0	0.71	0.796	70.076	1.186	107.51					4060274	210	220.97	80.83	0	5.56	67335.3	126.459	5023108	18.49	1300.41							United Kingdom	2022-12-11	24069370	62.436	1.037	0.74		109.052
						Ireland	2022-12-12	1683719	35.635	1.194	0.68									4060276	178	220.97	80.83	0	5.56	67335.3	126.459	5023108									United Kingdom	2022-12-12	24072940	52.882	1.022	0.72		111.304
						Ireland	2022-12-13	1683772	10.551	0.597	0.65									4060291	403	220.98	80.83	0	5.56	67335.3	126.459	5023108									United Kingdom	2022-12-13	24077571	68.598	1.052	0.7		115.14
						Ireland	2022-12-14	1684199	85.007	0.398	0.63									4060311	357	220.99	80.83	0	5.56	67335.3	126.459	5023108									United Kingdom	2022-12-14	24084554	103.438	1.022	0.67		120.977
						Ireland	2022-12-15	1684717	103.123	0.796	0.61									4060320	335	221	80.83	0	5.56	67335.3	126.459	5023108									United Kingdom	2022-12-15	24091666	105.349	0.992	0.65		125.346
						Ireland	2022-12-16	1685174	90.98	1.194	0.58									4060324	256	221	80.83	0	5.56	67335.3	126.459	5023108									United Kingdom	2022-12-16	24098199	96.772	1.437	0.63		129.287
						Ireland	2022-12-17	1685691	102.924	0.398	0.56									4060367	185	221.01	80.83	0	5.56	67335.3	126.459	5023108									United Kingdom	2022-12-17	24104293	90.27	0.874	0.6		133.123
		weekly total			155	Ireland	2022-12-17	1684199	514.023	4.577	0.63	0.796	70.076	1.186	107.51	0	0	0	0	4060311	1924	1546.92	80.83	0	5.56	67335.3	126.459	5023108	18.49	1300.41						155	United Kingdom	2022-12-17	24084554	579.745	7.436	0.67	0	120.977	0	0	0	0	0
						Ireland	2022-12-18	1686239	109.096	1.194	0.53	1.194	92.373	1.186	128.261					4060402	167	221.01	80.83	0	5.56	67335.3	126.459	5023108	19.86	1327.17							United Kingdom	2022-12-18	24110377	90.121	1.304	0.58		138.248
						Ireland	2022-12-19	1686744	100.535	1.194	0.5									4060403	179	221.01	80.83	0	5.56	67335.3	126.459	5023108									United Kingdom	2022-12-19	24115120	70.257	1.333	0.56		144.751
						Ireland	2022-12-20	1686891	29.265	2.389	0.46									4060421	364	221.02	80.83	0	5.56	67335.3	126.459	5023108									United Kingdom	2022-12-20	24120892	85.5	1.452	0.53		150.543
						Ireland	2022-12-21	1687115	44.594	0.796	0.43									4060449	359	221.03	80.84	0	5.56	67335.3	126.459	5023108									United Kingdom	2022-12-21	24129965	134.397	1.674	0.5		155.742
						Ireland	2022-12-22	1687668	110.091	1.394	0.4									4060464	275	221.03	80.84	0	5.56	67335.3	126.459	5023108									United Kingdom	2022-12-22	24138595	127.835	1.629	0.48		161.001
						Ireland	2022-12-23	1688387	143.138	1.792	0.37									4060470	163	221.04	80.84	0	5.56	67335.3	126.459	5023108									United Kingdom	2022-12-23	24146396	115.555	1.6	0.45		162.971
						Ireland	2022-12-24	1689149	151.699	1.593	0.34													0	5.56	67335.3	126.459	5023108									United Kingdom	2022-12-24	24153273	101.868	1.689	0.43		163.282
		weekly total			156	Ireland	2022-12-24	1687115	688.418	10.352	0.43	1.194	92.373	1.186	128.261	0	0	0	0	4060435	1507	1326.14	80.835	0	5.56	67335.3	126.459	5023108	19.86	1327.17						156	United Kingdom	2022-12-24	24129965	725.533	10.681	0.5	0	155.742	0	0	0	0	0
						Ireland	2022-12-25	1689764	122.434	1.394	0.3	0.995	124.425	0.791	151.383									0	5.56	67335.3	126.459	5023108	35.33	1374.99							United Kingdom	2022-12-25	24159013	85.026	1.718	0.4		162.216
						Ireland	2022-12-26	1690492	144.93	1.394	0.24													0	5.56	67335.3	126.459	5023108									United Kingdom	2022-12-26	24163145	61.207	2.103	0.37		165.785
						Ireland	2022-12-27	1690691	39.617	1.593	0.18													0	5.56	67335.3	126.459	5023108									United Kingdom	2022-12-27	24166839	54.719	1.926	0.34		168.022
						Ireland	2022-12-28	1690943	50.168	1.991	0.13									4060494		221.04	80.84	0	5.56	67335.3	126.459	5023108									United Kingdom	2022-12-28	24171782	73.22	1.896	0.3		171.548
						Ireland	2022-12-29	1691053	21.899	1.394	0.16									4060506	255	221.04	80.84	0	5.56	67335.3	126.459	5023108									United Kingdom	2022-12-29	24178387	97.839	2.103	0.27		173.533
						Ireland	2022-12-30	1691176	24.487	1.394	0.2									4060537	539	221.06	80.84	0	5.56	67335.3	126.459	5023108									United Kingdom	2022-12-30	24186802	124.65	1.97	0.28		174.436
						Ireland	2022-12-31	1692146	193.108	2.986	0.24									4060563	204	221.06	80.84	0	5.56	67335.3	126.459	5023108									United Kingdom	2022-12-31	24194521	114.34	1.955	0.29		172.392
		weekly total			157	Ireland	2022-12-31	1690943	596.643	12.146	0.2	0.995	124.425	0.791	151.383	0	0	0	0	4.06052e+06	998	884.2	80.84	0	5.56	67335.3	126.459	5023108	35.33	1374.99						157	United Kingdom	2022-12-31	24171782	611.001	13.671	0.3	0	171.548	0	0	0	0	0
						Ireland	2023-01-01	1692768	123.828	2.19	0.26	2.787	146.722	2.767	124.111									0		67335.3	126.459	5023108	40.5	1422.11							United Kingdom	2023-01-01	24200647	90.744	2.281	0.29		174.11
						Ireland	2023-01-02	1693477	141.148	1.991	0.27													0		67335.3	126.459	5023108									United Kingdom	2023-01-02	24204934	63.503	2.207	0.3		174.658
						Ireland	2023-01-03	1693645	33.445	1.394										4060577		221.07	80.84	0		67335.3	126.459	5023108									United Kingdom	2023-01-03	24208595	54.23	1.852			172.94
						Ireland	2023-01-04	1693748	20.505	1.792										4060605	536	221.08	80.84	0.001		67335.3	126.459	5023108									United Kingdom	2023-01-04	24213652	74.909	1.911			172.896
						Ireland	2023-01-05	1693847	19.709	1.792										4060621	449	221.09	80.84	0.001		67335.3	126.459	5023108									United Kingdom	2023-01-05	24219912	92.728	2.044			168.23
						Ireland	2023-01-06	1694918	213.215	1.394										4060642	423	221.1	80.84	0		67335.3	126.459	5023108									United Kingdom	2023-01-06	24225502	82.804	2.059			160.942
						Ireland	2023-01-07	1695504	116.661	1.194										4060718	631	221.11	80.84	0.001		67335.3	126.459	5023108									United Kingdom	2023-01-07	24230184	69.354	2.163			158.646
		weekly total			158	Ireland	2023-01-07	1693748	668.511	11.747	0.265	2.787	146.722	2.767	124.111	0	0	0	0	4060621	2039	1105.45	80.84	0	0	67335.3	126.459	5023108	40.5	1422.11						158	United Kingdom	2023-01-07	24213652	528.272	14.517	0.295	0	172.896	0	0	0	0	0
						Ireland	2023-01-08	1696428	183.95	1.792		2.19	136.569	1.779	116.601					4060763	351	221.12	80.84	0.001		67335.3	126.459	5023108	26.9	1461.93							United Kingdom	2023-01-08	24234032	57	1.718			156.424
						Ireland	2023-01-09	1697004	114.67	2.986										4060765	200	221.12	80.84	0.001		67335.3	126.459	5023108									United Kingdom	2023-01-09	24236762	40.439	1.778			155.728
						Ireland	2023-01-10	1697118	22.695	1.991										4060779	452	221.13	80.84	0.001		67335.3	126.459	5023108									United Kingdom	2023-01-10	24239583	41.787	1.792			149.951
						Ireland	2023-01-11	1697285	33.246	1.394										4060810	568	221.14	80.84	0.001		67335.3	126.459	5023108									United Kingdom	2023-01-11	24243189	53.415	1.97			144.277
						Ireland	2023-01-12	1697775	97.549	2.787										4060822	390	221.15	80.84	0.001		67335.3	126.459	5023108									United Kingdom	2023-01-12	24246305	46.157	1.644			139.019
						Ireland	2023-01-13	1698120	68.683	0.995										4060835	407	221.16	80.84	0.001		67335.3	126.459	5023108									United Kingdom	2023-01-13	24248949	39.165	1.422			133.923
						Ireland	2023-01-14	1698461	67.886	1.593										4060875	317	221.16	80.84	0.001		67335.3	126.459	5023108									United Kingdom	2023-01-14	24251428	36.721	1.763			128.694
		weekly total			159	Ireland	2023-01-14	1697285	588.679	13.538	0	2.19	136.569	1.779	116.601	0	0	0	0	4060810	2685	1547.98	80.84	0.001	0	67335.3	126.459	5023108	26.9	1461.93						159	United Kingdom	2023-01-14	24243189	314.684	12.087	0	0	144.277	0	0	0	0	0
						Ireland	2023-01-15	1698673	42.205	1.394		2.787	108.499	2.174	113.241					4060905	309	221.17	80.84	0.001		67335.3	126.459	5023108	19.53	1491.56							United Kingdom	2023-01-15	24253557	31.537	1.555			126.072
						Ireland	2023-01-16	1698902	45.589	1.194										4060907	164	221.17	80.84	0.001		67335.3	126.459	5023108									United Kingdom	2023-01-16	24255055	22.19	1.496			124.724
						Ireland	2023-01-17	1698953	10.153	0.796										4060926	335	221.18	80.84	0.001		67335.3	126.459	5023108									United Kingdom	2023-01-17	24256906	27.419	1.674			122.873
						Ireland	2023-01-18	1698984	6.171	0.796										4060942	362	221.19	80.85	0.001		67335.3	126.459	5023108									United Kingdom	2023-01-18	24259469	37.965	1.615			116.592
						Ireland	2023-01-19	1699347	72.266	1.394										4060949	335	221.19	80.85	0.001		67335.3	126.459	5023108									United Kingdom	2023-01-19	24261674	32.662	1.378			111.348
						Ireland	2023-01-20	1699456	21.7	1.991										4060957	289	221.2	80.85	0.001		67335.3	126.459	5023108									United Kingdom	2023-01-20	24263791	31.359	1.378			108.43
						Ireland	2023-01-21	1699679	44.395	1.194										4060984	320	221.2	80.85	0.001		67335.3	126.459	5023108									United Kingdom	2023-01-21	24265821	30.07	1.244			104.682
		weekly total			160	Ireland	2023-01-21	1698984	242.479	8.759	0	2.787	108.499	2.174	113.241	0	0	0	0	4060942	2114	1548.3	80.85	0.001	0	67335.3	126.459	5023108	19.53	1491.56						160	United Kingdom	2023-01-21	24259469	213.202	10.34	0	0	116.592	0	0	0	0	0
						Ireland	2023-01-22	1699796	23.292	1.394		2.588	63.108	2.372	71.344					4060997	116	221.21	80.85	0		67335.3	126.459	5023108	7.24	1502.39							United Kingdom	2023-01-22	24267689	27.67	1.185			104.268
						Ireland	2023-01-23	1699943	29.265	0.995										4060999	121	221.21	80.85	0		67335.3	126.459	5023108									United Kingdom	2023-01-23	24269211	22.545	1.096			105.793
						Ireland	2023-01-24	1699972	5.773	0.995										4061012	272	221.21	80.85	0		67335.3	126.459	5023108									United Kingdom	2023-01-24	24271117	28.233	1.141			102.935
						Ireland	2023-01-25	1699987	2.986	0										4061030	264	221.22	80.85	0		67335.3	126.459	5023108									United Kingdom	2023-01-25	24273772	39.328	1.126			102.357
						Ireland	2023-01-26	1700253	52.955	1.394										4061042	212	221.22	80.85	0		67335.3	126.459	5023108									United Kingdom	2023-01-26	24276543	41.046	1.229			102.253
						Ireland	2023-01-27	1700364	22.098	0.199										4061051	168	221.23	80.85	0		67335.3	126.459	5023108									United Kingdom	2023-01-27	24279194	39.269	0.992			102.283
						Ireland	2023-01-28	1700567	40.413	0.199										4061108	182	221.23	80.85	0		67335.3	126.459	5023108									United Kingdom	2023-01-28	24281737	37.669	1.037			102.772
		weekly total			161	Ireland	2023-01-28	1699987	176.782	5.176	0	2.588	63.108	2.372	71.344	0	0	0	0	4061030	1335	1548.53	80.85	0	0	67335.3	126.459	5023108	7.24	1502.39						161	United Kingdom	2023-01-28	24273772	235.76	7.806	0	0	102.772	0	0	0	0	0
						Ireland	2023-01-29	1700693	25.084	0.995		1.792	44.594	0.791	57.51					4061136	156	221.23	80.85	0		67335.3	126.459	5023108	3.33	1507.22							United Kingdom	2023-01-29	24284189	36.321	1.141			103.986
						Ireland	2023-01-30	1700808	22.894	2.19										4061138	76	221.24	80.85	0		67335.3	126.459	5023108									United Kingdom	2023-01-30	24286150	29.048	1.081			105.956
						Ireland	2023-01-31	1700817	1.792	0.398										4061153	158	221.24	80.85	0		67335.3	126.459	5023108									United Kingdom	2023-01-31	24288603	36.336	1.126			106.312
						Ireland	2023-02-01	1700817	0	0.796										4061191	233	221.24	80.85	0		67335.3	126.459	5023108									United Kingdom	2023-02-01	24292158	52.66	0.889			107.097
						Ireland	2023-02-02	1700817	0	0.597										4061204	190	221.25	80.85	0		67335.3	126.459	5023108									United Kingdom	2023-02-02	24295709	52.6	0.918			108.949
						Ireland	2023-02-03	1701093	54.946	0.398										4061214	268	221.25	80.85	0		67335.3	126.459	5023108									United Kingdom	2023-02-03	24299185	51.489	1.037			110.208
						Ireland	2023-02-04	1701303	41.807	0.199										4061258	306	221.26	80.85	0		67335.3	126.459	5023108									United Kingdom	2023-02-04	24302406	47.712	1.111			109.748
		weekly total			162	Ireland	2023-02-04	1700817	146.523	5.573	0	1.792	44.594	0.791	57.51	0	0	0	0	4061191	1387	1548.71	80.85	0	0	67335.3	126.459	5023108	3.33	1507.22						162	United Kingdom	2023-02-04	24292158	306.166	7.303	0	0	107.097	0	0	0	0	0
						Ireland	2023-02-05	1701447	28.668	1.394		1.991	34.839	0.593	51.976					4061280	237	221.26	80.85	0		67335.3	126.459	5023108	-4.64	1500.57							United Kingdom	2023-02-05	24305377	44.009	1.037			111.378
						Ireland	2023-02-06	1701543	19.112	0.597										4061287	164	221.27	80.85	0		67335.3	126.459	5023108									United Kingdom	2023-02-06	24307774	35.506	0.963			113.629
						Ireland	2023-02-07	1701554	2.19	0.199										4061300	168	221.27	80.85	0		67335.3	126.459	5023108									United Kingdom	2023-02-07	24310589	41.698	1.067			112.83
						Ireland	2023-02-08	1701564	1.991	0										4061331	244	221.27	80.85	0		67335.3	126.459	5023108									United Kingdom	2023-02-08	24314567	58.926	0.83			112.593
						Ireland	2023-02-09	1701617	10.551	0.796										4061346	155	221.28	80.85	0		67335.3	126.459	5023108									United Kingdom	2023-02-09	24318283	55.045	0.978			112.681
						Ireland	2023-02-10	1701846	45.589	0.597										4061361	187	221.28	80.85	0		67335.3	126.459	5023108									United Kingdom	2023-02-10	24321947	54.274	1.052			112.992
						Ireland	2023-02-11	1702000	30.658	0.995										4061408	190	221.28	80.85	0		67335.3	126.459	5023108									United Kingdom	2023-02-11	24325303	49.712	0.948			107.734
		weekly total			163	Ireland	2023-02-11	1701564	138.759	4.578	0	1.991	34.839	0.593	51.976	0	0	0	0	4061331	1345	1548.91	80.85	0	0	67335.3	126.459	5023108	-4.64	1500.57						163	United Kingdom	2023-02-11	24314567	339.17	6.875	0	0	112.681	0	0	0	0	0
						Ireland	2023-02-12	1702115	22.894	0.995		2.19	35.237	0.988	52.174					4061444	135	221.29	80.86	0		67335.3	126.459	5023108	0.62	1501.44							United Kingdom	2023-02-12	24328597	48.794	1.081			111.422
						Ireland	2023-02-13	1702249	26.677	0.199										4061445	50	221.29	80.86	0		67335.3	126.459	5023108									United Kingdom	2023-02-13	24331174	38.173	0.874			114.918
						Ireland	2023-02-14	1702257	1.593	0.199										4061468	149	221.29	80.86	0		67335.3	126.459	5023108									United Kingdom	2023-02-14	24334357	47.149	1.022			116.414
						Ireland	2023-02-15	1702272	2.986	0.199										4061481	156	221.29	80.86	0		67335.3	126.459	5023108									United Kingdom	2023-02-15	24339239	72.316	0.785			124.872
						Ireland	2023-02-16	1702523	49.969	0.199										4061492	149	221.3	80.86	0		67335.3	126.459	5023108									United Kingdom	2023-02-16	24343934	69.546	1.126			120.043
						Ireland	2023-02-17	1702598	14.931	0.796										4061504	133	221.3	80.86	0		67335.3	126.459	5023108									United Kingdom	2023-02-17	24348185	62.969	1.022			121.554
						Ireland	2023-02-18	1702771	34.441	0.796										4061546	156	221.3	80.86	0		67335.3	126.459	5023108									United Kingdom	2023-02-18	24352474	63.532	1.096			122.976
		weekly total			164	Ireland	2023-02-18	1702272	153.491	3.383	0	2.19	35.237	0.988	52.174	0	0	0	0	4061481	928	1549.06	80.86	0	0	67335.3	126.459	5023108	0.62	1501.44						164	United Kingdom	2023-02-18	24339239	402.479	7.006	0	0	120.043	0	0	0	0	0
						Ireland	2023-02-19	1702906	26.876	0.796		2.19	33.645	0.395	45.85					4061577	113	221.31	80.86	0		67335.3	126.459	5023108	-4.59	1495.04							United Kingdom	2023-02-19	24356545	60.303	1.229			125.494
						Ireland	2023-02-20	1703019	22.496	0										4061577	36	221.31	80.86	0		67335.3	126.459	5023108									United Kingdom	2023-02-20	24359689	46.572	1.141			129.183
						Ireland	2023-02-21	1703038	3.783	0.199										4061593	154	221.31	80.86	0		67335.3	126.459	5023108									United Kingdom	2023-02-21	24363388	54.793	0.889			128.901
						Ireland	2023-02-22	1703038	0	0.995										4061610	160	221.31	80.86	0		67335.3	126.459	5023108									United Kingdom	2023-02-22	24368294	72.672	1.141			137.389
						Ireland	2023-02-23	1703244	41.01	0.199										4061621	121	221.31	80.86	0		67335.3	126.459	5023108									United Kingdom	2023-02-23	24372984	69.472	0.874			131.864
						Ireland	2023-02-24	1703340	19.112	0.796										4061634	124	221.32	80.86	0		67335.3	126.459	5023108									United Kingdom	2023-02-24	24377197	62.407	1.244			124.132
						Ireland	2023-02-25	1703462	24.288	0.398										4061653	123	221.32	80.86	0.001		67335.3	126.459	5023108									United Kingdom	2023-02-25	24380982	56.067	1.096			122.606
		weekly total			165	Ireland	2023-02-25	1703038	137.565	3.383	0	2.19	33.645	0.395	45.85	0	0	0	0	4061610	831	1549.19	80.86	0	0	67335.3	126.459	5023108	-4.59	1495.04						165	United Kingdom	2023-02-25	24368294	422.286	7.614	0	0	128.901	0	0	0	0	0
						Ireland	2023-02-26	1703556	18.714	0.597		1.792	32.45	1.186	47.233					4061694	196	221.32	80.86	0.001		67335.3	126.459	5023108	-1.81	1492.62							United Kingdom	2023-02-26	24384385	50.408	1.2			123.643
						Ireland	2023-02-27	1703666	21.899	0.199										4061696	40	221.32	80.86	0.001		67335.3	126.459	5023108									United Kingdom	2023-02-27	24387121	40.528	1.126			124.739
						Ireland	2023-02-28	1703669	0.597	0.398										4061707	172	221.33	80.86	0.001		67335.3	126.459	5023108									United Kingdom	2023-02-28	24390286	46.883	1.274			124.798
						Ireland	2023-03-01	1703675	1.194	0										4061725	153	221.33	80.86	0.001		67335.3	126.459	5023108									United Kingdom	2023-03-01	24395028	70.243	1.17			131.094
						Ireland	2023-03-02	1703850	34.839	0.796										4061739	128	221.33	80.86	0.001		67335.3	126.459	5023108									United Kingdom	2023-03-02	24399574	67.339	1.081			124.606
						Ireland	2023-03-03	1703959	21.7	0.199										4061752	90	221.34	80.86	0.001		67335.3	126.459	5023108									United Kingdom	2023-03-03	24403951	64.836	1.229			124.413
						Ireland	2023-03-04	1704071	22.297	0.597										4061777	115	221.34	80.86	0.001		67335.3	126.459	5023108									United Kingdom	2023-03-04	24407895	58.422	1.511			122.088
		weekly total			166	Ireland	2023-03-04	1703675	121.24	2.786	0	1.792	32.45	1.186	47.233	0	0	0	0	4061725	894	1549.31	80.86	0.001	0	67335.3	126.459	5023108	-1.81	1492.62						166	United Kingdom	2023-03-04	24395028	398.659	8.591	0	0	124.606	0	0	0	0	0
						Ireland	2023-03-05	1704141	13.936	1.194		0.796	27.274	0.791	47.036					4061796	96	221.34	80.86	0		67335.3	126.459	5023108	-8.25	1481.39							United Kingdom	2023-03-05	24411616	55.119	1.141			124.102
						Ireland	2023-03-06	1704208	13.338	0										4061797	35	221.34	80.86	0		67335.3	126.459	5023108									United Kingdom	2023-03-06	24414431	41.698	1.452			125.969
						Ireland	2023-03-07	1704210	0.398	0.597										4061811	91	221.34	80.86	0		67335.3	126.459	5023108									United Kingdom	2023-03-07	24417928	51.801	1.422			127.094
						Ireland	2023-03-08	1704210	0	0.398										4061838	155	221.35	80.86	0		67335.3	126.459	5023108									United Kingdom	2023-03-08	24423020	75.427	1.333			136.93
						Ireland	2023-03-09	1704502	58.131	0										4061846	94	221.35	80.86	0		67335.3	126.459	5023108									United Kingdom	2023-03-09	24427928	72.701	1.348			127.331
						Ireland	2023-03-10	1704573	14.135	0.398										4061849	84	221.35	80.86	0		67335.3	126.459	5023108									United Kingdom	2023-03-10	24432665	70.168	1.392			131.908
						Ireland	2023-03-11	1704764	38.024	0										4061872	100	221.35	80.86	0		67335.3	126.459	5023108									United Kingdom	2023-03-11	24437016	64.451	1.378			131.257
		weekly total			167	Ireland	2023-03-11	1704210	137.962	2.587	0	0.796	27.274	0.791	47.036	0	0	0	0	4061838	655	1549.42	80.86	0	0	67335.3	126.459	5023108	-8.25	1481.39						167	United Kingdom	2023-03-11	24423020	431.365	9.466	0	0	127.331	0	0	0	0	0
						Ireland	2023-03-12	1704890	25.084	0.199		0.796	36.033	0.198	64.624					4061887	64	221.35	80.86	0		67335.3	126.459	5023108	7.71	1492.03							United Kingdom	2023-03-12	24441030	59.459	1.363			133.034
						Ireland	2023-03-13	1705049	31.654	0										4061887	33	221.35	80.86	0		67335.3	126.459	5023108									United Kingdom	2023-03-13	24444460	50.808	1.466			137.789
						Ireland	2023-03-14	1705058	1.792	1.394										4061904	110	221.35	80.86	0		67335.3	126.459	5023108									United Kingdom	2023-03-14	24448905	65.843	1.466			140.115
						Ireland	2023-03-15	1705058	0	0.398										4061929	132	221.36	80.86	0		67335.3	126.459	5023108									United Kingdom	2023-03-15	24454783	87.07	1.422			153.817
						Ireland	2023-03-16	1705295	47.182	0.597										4061948	72	221.36	80.87	0		67335.3	126.459	5023108									United Kingdom	2023-03-16	24460402	83.233	1.363			141.685
						Ireland	2023-03-17	1705510	42.802	0.199														0		67335.3	126.459	5023108									United Kingdom	2023-03-17	24465276	72.198	1.57			141.522
						Ireland	2023-03-18	1705588	15.528	0.199										4061993		221.36	80.87	0		67335.3	126.459	5023108									United Kingdom	2023-03-18	24470181	72.657	1.511			141.818
		weekly total			168	Ireland	2023-03-18	1705058	164.042	2.986	0	0.796	36.033	0.198	64.624	0	0	0	0	4.06192e+06	411	1328.13	80.86	0	0	67335.3	126.459	5023108	7.71	1492.03						168	United Kingdom	2023-03-18	24454783	491.268	10.161	0	0	141.522	0	0	0	0	0
						Ireland	2023-03-19	1705812	44.594	0.597		0.597	47.381	0.988	63.834					4062031	66	221.36	80.87	0		67335.3	126.459	5023108	11.66	1506.98							United Kingdom	2023-03-19	24474368	62.021	1.644			143.907
						Ireland	2023-03-20	1705814	0.398	0.597										4062034	32	221.36	80.87	0		67335.3	126.459	5023108									United Kingdom	2023-03-20	24477825	51.208	1.422			147.403
						Ireland	2023-03-21	1705817	0.597	0.597										4062058	108	221.37	80.87	0		67335.3	126.459	5023108									United Kingdom	2023-03-21	24481942	60.985	1.304			147.832
						Ireland	2023-03-22	1705817	0	0.597										4062075	102	221.37	80.87	0		67335.3	126.459	5023108									United Kingdom	2023-03-22	24487233	78.375	1.378			155.328
						Ireland	2023-03-23	1706176	71.47	0.398										4062090	70	221.37	80.87	0		67335.3	126.459	5023108									United Kingdom	2023-03-23	24492531	78.478	1.881			145.744
						Ireland	2023-03-24	1706348	34.242	0.597										4062099	76	221.37	80.87	0		67335.3	126.459	5023108									United Kingdom	2023-03-24	24497402	72.153	1.466			144.07
						Ireland	2023-03-25	1706649	59.923	0.597										4062143	115	221.37	80.87	0		67335.3	126.459	5023108									United Kingdom	2023-03-25	24501844	65.799	1.57			142.929
		weekly total			169	Ireland	2023-03-25	1705817	211.224	3.98	0	0.597	47.381	0.988	63.834	0	0	0	0	4062075	569	1549.57	80.87	0	0	67335.3	126.459	5023108	11.66	1506.98						169	United Kingdom	2023-03-25	24487233	469.019	10.665	0	0	145.744	0	0	0	0	0
						Ireland	2023-03-26	1706794	28.867	0.398		0.398	58.33	0.395	67.194					4062187			80.87	0		67335.3	126.459	5023108	5.17	1513.55							United Kingdom	2023-03-26	24506016	61.799	1.674			143.788
						Ireland	2023-03-27	1707102	61.317	0.199										4062212		221.38	80.87	0		67335.3	126.459	5023108									United Kingdom	2023-03-27	24509075	45.313	1.703			144.648
						Ireland	2023-03-28	1707102	0	0.398										4062233	90	221.38	80.87	0		67335.3	126.459	5023108									United Kingdom	2023-03-28	24512589	52.052	1.274			141.3
						Ireland	2023-03-29	1707113	2.19	0.597										4062250	66	221.38	80.87	0		67335.3	126.459	5023108									United Kingdom	2023-03-29	24517002	65.369	1.452			149.077
						Ireland	2023-03-30	1707466	70.275	0.597										4062261	55	221.38	80.87	0		67335.3	126.459	5023108									United Kingdom	2023-03-30	24521004	59.281	1.674			136.041
						Ireland	2023-03-31	1707621	30.857	0.796										4062292	111	221.38	80.87	0		67335.3	126.459	5023108									United Kingdom	2023-03-31	24524864	57.178	1.407			135.745
						Ireland	2023-04-01	1707864	48.376	0.796										4062315	95	221.38	80.87	0		67335.3	126.459	5023108									United Kingdom	2023-04-01	24528325	51.267	1.57			131.612
		weekly total			170	Ireland	2023-04-01	1707113	241.882	3.781	0	0.398	58.33	0.395	67.194	0	0	0	0	4062250	417	1328.28	80.87	0	0	67335.3	126.459	5023108	5.17	1513.55						170	United Kingdom	2023-04-01	24517002	392.259	10.754	0	0	141.3	0	0	0	0	0
						Ireland	2023-04-02	1708139	54.747	0.398		1.194	56.738	1.186	71.146					4062316	46	221.39	80.87	0		67335.3	126.459	5023108	-1.25	1511.96							United Kingdom	2023-04-02	24531184	42.35	1.111			132.249
						Ireland	2023-04-03	1708252	22.496	0.398										4062339	120	221.39	80.87	0		67335.3	126.459	5023108									United Kingdom	2023-04-03	24533532	34.781	1.111			132.738
						Ireland	2023-04-04	1708252	0	0.199										4062365	89	221.39	80.87	0		67335.3	126.459	5023108									United Kingdom	2023-04-04	24536049	37.284	1.141			130.857
						Ireland	2023-04-05	1708252	0	0.597										4062387	95	221.39	80.87	0		67335.3	126.459	5023108									United Kingdom	2023-04-05	24538833	41.239	1.289			131.642
						Ireland	2023-04-06	1708435	36.432	0.597										4062397	56	221.39	80.87	0		67335.3	126.459	5023108									United Kingdom	2023-04-06	24541346	37.225	1.422			120.517
						Ireland	2023-04-07	1708637	40.214	0.398										4062416	54	221.39	80.87	0		67335.3	126.459	5023108									United Kingdom	2023-04-07	24543948	38.543	0.963			117.125
						Ireland	2023-04-08	1708718	16.125	0.796														0		67335.3	126.459	5023108									United Kingdom	2023-04-08	24546237	33.907	1.496			114.874
		weekly total			171	Ireland	2023-04-08	1708252	170.014	3.383	0	1.194	56.738	1.186	71.146	0	0	0	0	4062376	460	1328.34	80.87	0	0	67335.3	126.459	5023108	-1.25	1511.96						171	United Kingdom	2023-04-08	24538833	265.329	8.533	0	0	130.857	0	0	0	0	0
						Ireland	2023-04-09	1708846	25.482	0.796		0.597	73.062	0.198	73.32									0		67335.3	126.459	5023108	6.6	1520.19							United Kingdom	2023-04-09	24548075	27.226	1.378			113.689
						Ireland	2023-04-10	1708916	13.936	0.199										4062434		221.4	80.87	0		67335.3	126.459	5023108									United Kingdom	2023-04-10	24549790	25.404	1.215			123.687
						Ireland	2023-04-11	1708933	3.384	0.199										4062446	53	221.4	80.88	0		67335.3	126.459	5023108									United Kingdom	2023-04-11	24551664	27.759	1.022			116.992
						Ireland	2023-04-12	1708933	0	0.597										4062470	77	221.4	80.88	0		67335.3	126.459	5023108									United Kingdom	2023-04-12	24554104	36.143	1.081			121.865
						Ireland	2023-04-13	1708933	0	0.597										4062477	39	221.4	80.88	0		67335.3	126.459	5023108									United Kingdom	2023-04-13	24556744	39.106	1.111			111.822
						Ireland	2023-04-14	1709010	15.329	0.398										4062509	83	221.4	80.88	0		67335.3	126.459	5023108									United Kingdom	2023-04-14	24559087	34.707	1.126			107.097
						Ireland	2023-04-15	1709274	52.557	0.597										4062540	86	221.4	80.88	0		67335.3	126.459	5023108									United Kingdom	2023-04-15	24561228	31.714	1.348			103.527
		weekly total			172	Ireland	2023-04-15	1708933	110.688	3.383	0	0.597	73.062	0.198	73.32	0	0	0	0	4.06247e+06	338	1328.4	80.88	0	0	67335.3	126.459	5023108	6.6	1520.19						172	United Kingdom	2023-04-15	24554104	222.059	8.281	0	0	113.689	0	0	0	0	0
						Ireland	2023-04-16	1709434	31.853	0.199		0.995	57.932	0.791	53.557					4062540	17	221.4	80.88	0		67335.3	126.459	5023108	6.95	1528.77							United Kingdom	2023-04-16	24562990	26.1	1.155			102.979
						Ireland	2023-04-17	1709511	15.329	0.398										4062551	52	221.4	80.88	0		67335.3	126.459	5023108									United Kingdom	2023-04-17	24564427	21.286	1.037			102.949
						Ireland	2023-04-18	1709525	2.787	0										4062571	88	221.41	80.88	0		67335.3	126.459	5023108									United Kingdom	2023-04-18	24566416	29.463	1.155			100.342
						Ireland	2023-04-19	1709534	1.792	0.199										4062577	38	221.41	80.88	0		67335.3	126.459	5023108									United Kingdom	2023-04-19	24568750	34.573	0.963			106.653
						Ireland	2023-04-20	1709705	34.043	0.398										4062587	52	221.41	80.88	0		67335.3	126.459	5023108									United Kingdom	2023-04-20	24570761	29.789	0.992			96.091
						Ireland	2023-04-21	1709842	27.274	0.796										4062612	62	221.41	80.88	0		67335.3	126.459	5023108									United Kingdom	2023-04-21	24572643	27.878	1.185			92.121
						Ireland	2023-04-22	1709914	14.334	0										4062628	38	221.41	80.88	0		67335.3	126.459	5023108									United Kingdom	2023-04-22	24574308	24.663	1.067			88.596
		weekly total			173	Ireland	2023-04-22	1709534	127.412	1.99	0	0.995	57.932	0.791	53.557	0	0	0	0	4062577	347	1549.85	80.88	0	0	67335.3	126.459	5023108	6.95	1528.77						173	United Kingdom	2023-04-22	24568750	193.752	7.554	0	0	100.342	0	0	0	0	0
						Ireland	2023-04-23	1710046	26.279	1.194		2.389	61.914	1.581	61.067									0		67335.3	126.459	5023108	7.18	1537.36							United Kingdom	2023-04-23	24575809	22.234	1.229			88.299
						Ireland	2023-04-24	1710139	18.514	0.398														0		67335.3	126.459	5023108									United Kingdom	2023-04-24	24577123	19.464	0.815			88.773
						Ireland	2023-04-25	1710139	0	0.796										4062642		221.41	80.88	0		67335.3	126.459	5023108									United Kingdom	2023-04-25	24578708	23.478	1.052			86.537
						Ireland	2023-04-26	1710139	0	0.199										4062650			80.88	0		67335.3	126.459	5023108									United Kingdom	2023-04-26	24580614	28.233	0.711			91.41
						Ireland	2023-04-27	1710302	32.45	0.597										4062666		221.41	80.88	0		67335.3	126.459	5023108									United Kingdom	2023-04-27	24582410	26.604	0.874			82.552
						Ireland	2023-04-28	1710386	16.723	0.398										4062675	41	221.41	80.88	0		67335.3	126.459	5023108									United Kingdom	2023-04-28	24584150	25.774	0.874			80.641
						Ireland	2023-04-29	1710450	12.741	0.995										4062686	20	221.41	80.88	0		67335.3	126.459	5023108									United Kingdom	2023-04-29	24585807	24.545	0.77			76.479
		weekly total			174	Ireland	2023-04-29	1710139	106.707	4.577	0	2.389	61.914	1.581	61.067	0	0	0	0	4062666	61	885.64	80.88	0	0	67335.3	126.459	5023108	7.18	1537.36						174	United Kingdom	2023-04-29	24580614	170.332	6.325	0	0	86.537	0	0	0	0	0
						Ireland	2023-04-30	1710550	19.908	1.194		1.593	52.358	0.593	56.719									0		67335.3	126.459	5023108	12.1	1551.87							United Kingdom	2023-04-30	24587300	22.116	0.77			78.553
						Ireland	2023-05-01	1710598	9.556	0.995										4062699		221.41	80.88	0		67335.3	126.459	5023108									United Kingdom	2023-05-01	24588648	19.968	0.785			79.101
						Ireland	2023-05-02	1710621	4.579	0.199										4062710	38	221.42	80.88	0		67335.3	126.459	5023108									United Kingdom	2023-05-02	24590041	20.634	0.593			80.034
						Ireland	2023-05-03	1710621	0	0.597										4062711	54	221.42	80.88	0		67335.3	126.459	5023108									United Kingdom	2023-05-03	24591828	26.471	0.741			84.67
						Ireland	2023-05-04	1710625	0.796	0.597										4062713	40	221.42	80.88	0		67335.3	126.459	5023108									United Kingdom	2023-05-04	24593791	29.078	0.844			76.049
						Ireland	2023-05-05	1710808	36.432	0.796										4062732	50	221.42	80.88	0		67335.3	126.459	5023108									United Kingdom	2023-05-05	24595464	24.782	0.726			74.435
						Ireland	2023-05-06	1710920	22.297	0.199										4062751	49	221.42	80.88	0		67335.3	126.459	5023108									United Kingdom	2023-05-06	24597087	24.041	0.8			72.479
		weekly total			175	Ireland	2023-05-06	1710621	93.568	4.577	0	1.593	52.358	0.593	56.719	0	0	0	0	4062712	231	1328.51	80.88	0	0	67335.3	126.459	5023108	12.1	1551.87						175	United Kingdom	2023-05-06	24591828	167.09	5.259	0	0	78.553	0	0	0	0	0
[truncated: 116 more columns]

## Sheet: Weekly COVID
		Weekly metrics on COVID-19 statistics
		accessed from Our World in Data (https://ourworldindata.org/coronavirus)
		2023-07-25
		epidemiological week 2020	month	country	date	mmm/yy	seasonal beta-coronavirus percentage	new_cases_per_100000	new_deaths_per_100000	Reproduction_rate	ICU/100000	hospitalisations/100000	new_tests_per_thousand	positive_rate	tests_per_case	people_fully_vaccinated_per_hundred	stringency_index	gdp_per_capita	cardiovasc_death_rate	population	excess_mortality	excess_mortality_cumulative_per_million							epidemiological week 2020	month	country	date	mmm/yy	seasonal beta-coronavirus percentage	new_cases_per_100000	new_deaths_per_100000	reproduction_rate	icu_patients_per_100000	hospitalised_patients_per_100000	new_tests_per_thousand	positive_rate	tests_per_case	people_fully_vaccinated_per_hundred	stringency_index	gdp_per_capita	cardiovasc_death_rate	population	excess_mortality	excess_mortality_cumulative_per_million
		1	2020-01-04	Ireland	2020-01-04	2020-01-04	6.43153																						1	2020-01-04	United Kingdom	2020-01-04	2020-01-04	6.43153
		2	2020-01-11	Ireland	2020-01-11	2020-01-11	5.31728																						2	2020-01-11	United Kingdom	2020-01-11	2020-01-11	5.31728
		3	2020-01-18	Ireland	2020-01-18	2020-01-18	4.82093																						3	2020-01-18	United Kingdom	2020-01-18	2020-01-18	4.82093
		4	2020-01-25	Ireland	2020-01-25	2020-01-25	3.14349																						4	2020-01-25	United Kingdom	2020-01-25	2020-01-25	3.14349
		5	2020-02-01	Ireland	2020-02-01	2020-02-01	3.39268																						5	2020-02-01	United Kingdom	2020-02-01	2020-02-01	3.39268
		6	2020-02-08	Ireland	2020-02-08	2020-02-08	3.4471																						6	2020-02-08	United Kingdom	2020-02-08	2020-02-08	3.4471
		7	2020-02-15	Ireland	15/02/2020	2020-02-15	2.20031																						7	2020-02-15	United Kingdom	15/02/2020	2020-02-15	2.20031
		8	2020-02-22	Ireland	2020-02-22	2020-02-22	3.25474																						8	2020-02-22	United Kingdom	2020-02-22	2020-02-22	3.25474
		9	2020-02-29	Ireland	2020-02-29	2020-02-29	3.0451																						9	2020-02-29	United Kingdom	2020-02-29	2020-02-29	3.0451
		10	2020-03-07	Ireland	2020-03-07	2020-03-07	2.33107	0.2588	0.0199	0	0	0	0	0	0	0	11.11	67335.3	126.459	5023108	-1.59	-40.6985							10	2020-03-07	United Kingdom	2020-03-07	2020-03-07	2.33107	0.3555	0.006	2.41	0	0	0	0	0	0	11.11	39753.2	122.137	67508936	-3.22	-77.1092
		11	2020-03-14	Ireland	2020-03-14	2020-03-14	2.42784	1.1347	0.0199	0	0	0	0	0	0	0	11.11	67335.3	126.459	5023108	-4.55	-46.9863							11	2020-03-14	United Kingdom	2020-03-14	2020-03-14	2.42784	2.2307	0.0475	2.5	0	0	0	0	0	0	11.11	39753.2	122.137	67508936	-5.46	-87.8056
		12	2020-03-21	Ireland	2020-03-21	2020-03-21	1.8656	9.6952	0.0398	2.62	0	0.6371	0.799	0	0	0	48.15	67335.3	126.459	5023108	0.43	-46.4404							12	2020-03-21	United Kingdom	2020-03-21	2020-03-21	1.8656	6.9323	0.4843	2.25	0	0	0	0	0	0	31.48	39753.2	122.137	67508936	-1.66	-90.9566
		13	2020-03-28	Ireland	2020-03-28	2020-03-28	1.25268	25.1239	0.6968	2.06	0	1.5926	3.093	0.06	12.5	0	48.15	67335.3	126.459	5023108	6.27	-38.4948							13	2020-03-28	United Kingdom	2020-03-28	2020-03-28	1.25268	20.9514	2.4589	1.98	0	0	0	0	0	0	79.63	39753.2	122.137	67508936	0.36	-90.3079
		14	2020-04-04	Ireland	2020-04-04	2020-04-04	1.34643	40.4133	2.2297	1.61	0	5.7733	2.533	0.19	5.3	0	85.19	67335.3	126.459	5023108	14.71	-19.8742							14	2020-04-04	United Kingdom	2020-04-04	2020-04-04	1.34643	40.1726	7.4493	1.64	3.1403	21.4645	1.243	0	0	0	79.63	39753.2	122.137	67508936	7.7	-76.966
		15	2020-04-11	Ireland	2020-04-11	2020-04-11	1.93228	70.5538	5.1164	1.57	0	13.0596	6.813	0.17	5.9	0	90.74	67335.3	126.459	5023108	43.02	33.6425							15	2020-04-11	United Kingdom	2020-04-11	2020-04-11	1.93228	49.1136	12.9034	1.33	4.389	30.3975	1.659	0.2656	3.8	0	79.63	39753.2	122.137	67508936	58.07	24.7392
		16	2020-04-18	Ireland	2020-04-18	2020-04-18	1.20675	117.019	6.8684	1.31	0	16.663	6.351	0.16	6.2	0	90.74	67335.3	126.459	5023108	55.37	101.878							16	2020-04-18	United Kingdom	2020-04-18	2020-04-18	1.20675	44.9111	13.53	1.15	4.7905	30.2967	1.892	0.2541	3.9	0	79.63	39753.2	122.137	67508936	74.67	158.154
		17	2020-04-25	Ireland	2020-04-25	2020-04-25	1.02505	86.321	5.9525	0.95	0	17.5389	5.843	0.19	5.3	0	90.74	67335.3	126.459	5023108	51.48	163.239							17	2020-04-25	United Kingdom	2020-04-25	2020-04-25	1.02505	49.6557	11.7852	1.05	4.3905	27.2601	2.759	0.2078	4.8	0	79.63	39753.2	122.137	67508936	107.25	348.69
		18	2020-05-02	Ireland	2020-05-02	2020-05-02	0.710103	59.8235	4.121	0.73	0	15.4884	11.212	0.08	12.5	0	90.74	67335.3	126.459	5023108	32.71	202.361							18	2020-05-02	United Kingdom	2020-05-02	2020-05-02	0.710103	47.4693	9.0047	0.96	3.3862	22.8311	5.901	0.1232	8.1	0	79.63	39753.2	122.137	67508936	104.08	533.522
		19	2020-05-09	Ireland	2020-05-09	2020-05-09	1.61661	35.2968	3.4838	0.64	0	15.1301	10.443	0.03	33.3	0	90.74	67335.3	126.459	5023108	19.3	225.227							19	2020-05-09	United Kingdom	2020-05-09	2020-05-09	1.61661	38.1119	6.999	0.88	2.6693	19.316	7.574	0.0531	18.8	0	79.63	39753.2	122.137	67508936	76.31	662.982
		20	2020-05-16	Ireland	2020-05-16	2020-05-16	1.41233	28.7074	1.8712	0.65	0	13.0796	8.211	0.03	33.3	0	90.74	67335.3	126.459	5023108	16.59	244.333							20	2020-05-16	United Kingdom	2020-05-16	2020-05-16	1.41233	30.445	5.0171	0.83	1.9879	16.6378	8.212	0.0414	24.2	0	71.3	39753.2	122.137	67508936	31.76	714.842
		21	2020-05-23	Ireland	2020-05-23	2020-05-23	1.55005	11.228	1.2543	0.54	0	9.6753	6.696	0.02	50	0	83.33	67335.3	126.459	5023108	10.02	255.837							21	2020-05-23	United Kingdom	2020-05-23	2020-05-23	1.55005	25.7433	3.9847	0.8	1.5316	14.05	8.153	0.0316	31.7	0	71.3	39753.2	122.137	67508936	41.15	786.09
		22	2020-05-30	Ireland	2020-05-30	2020-05-30	0.70101	8.9586	0.7364	0.54	0	7.3062	5.131	0.02	50	0	83.33	67335.3	126.459	5023108	-0.78	254.927							22	2020-05-30	United Kingdom	2020-05-30	2020-05-30	0.70101	18.1294	2.9803	0.76	1.1598	12.074	8.815	0.0215	46.5	0	71.3	39753.2	122.137	67508936	22.01	823.324
		23	2020-06-06	Ireland	2020-06-06	2020-06-06	1.40987	5.9923	0.5971	0.52	0	5.2358	3.913	0.01	100	0	83.33	67335.3	126.459	5023108	2.31	257.616							23	2020-06-06	United Kingdom	2020-06-06	2020-06-06	1.40987	13.7656	2.2012	0.76	0.8917	10.0239	9.061	0.0163	61.5	0	67.59	39753.2	122.137	67508936	18.47	849.518
		24	2020-06-13	Ireland	2020-06-13	2020-06-13	0.806888	1.9112	0.4975	0.5	0	3.3047	3.965	0	100	0	72.22	67335.3	126.459	5023108	-1.43	256.059							24	2020-06-13	United Kingdom	2020-06-13	2020-06-13	0.806888	10.5497	1.6042	0.8	0.6503	8.0537	9.939	0.011	91	0	73.15	39753.2	122.137	67508936	6.31	860.232
		25	2020-06-20	Ireland	2020-06-20	2020-06-20	1.00727	2.3293	0.2786	0.59	0	2.0306	3.812	0	0	0	72.22	67335.3	126.459	5023108	-1.54	254.341							25	2020-06-20	United Kingdom	2020-06-20	2020-06-20	1.00727	10.2979	1.1747	0.82	0.5288	6.9546	8.274	0.0116	86	0	71.3	39753.2	122.137	67508936	4.98	868.226
		26	2020-06-27	Ireland	2020-06-27	2020-06-27	0.828167	0.9953	0.2388	0.73	0	1.1945	3.951	0	0	0	72.22	67335.3	126.459	5023108	-4.94	248.862							26	2020-06-27	United Kingdom	2020-06-27	2020-06-27	0.828167	8.2908	0.954	0.81	0.4592	5.9355	8.86	0.0109	91.4	0	71.3	39753.2	122.137	67508936	-0.63	867.214
		27	2020-07-04	Ireland	2020-07-04	2020-07-04	0.744721	1.6723	0.1393	0.96	0	0.7366	7.091	0	0	0	44.44	67335.3	126.459	5023108	-3.2	245.364							27	2020-07-04	United Kingdom	2020-07-04	2020-07-04	0.744721	6.4777	0.7214	0.81	0.3837	4.7105	9.817	0.0052	192.8	0	71.3	39753.2	122.137	67508936	-3.61	861.468
		28	2020-07-11	Ireland	2020-07-11	2020-07-11	0.231826	1.513	0.1393	1.16	0	0.4181	9.277	0	0	0	44.44	67335.3	126.459	5023108	-11.77	232.283							28	2020-07-11	United Kingdom	2020-07-11	2020-07-11	0.231826	6.3444	0.5288	0.98	0.2829	3.6054	11.094	0.0047	212.2	0	64.35	39753.2	122.137	67508936	-1.27	859.468
		29	2020-07-18	Ireland	2020-07-18	2020-07-18	0.444035	2.6478	0.0995	1.25	0	0.2389	10.076	0	0	0	44.44	67335.3	126.459	5023108	-0.94	231.292							29	2020-07-18	United Kingdom	2020-07-18	2020-07-18	0.444035	6.4082	0.3896	1.05	0.2148	2.8989	12.57	0.0061	164	0	64.35	39753.2	122.137	67508936	-5.98	850.042
		30	2020-07-25	Ireland	2020-07-25	2020-07-25	0.3917	2.5483	0.0398	1.21	0	0.2389	10.082	0	0	0	44.44	67335.3	126.459	5023108	7.96	239.925							30	2020-07-25	United Kingdom	2020-07-25	2020-07-25	0.3917	7.0761	0.3274	1.05	0.1644	2.3952	12.64	0.0054	184.3	0	64.35	39753.2	122.137	67508936	-3.13	845.179
		31	2020-08-01	Ireland	2020-08-01	2020-08-01	0.196883	4.0016	0.0398	1.55	0	0.2787	7.034	0	0	0	44.44	67335.3	126.459	5023108	0.99	240.956							31	2020-08-01	United Kingdom	2020-08-01	2020-08-01	0.196883	8.2952	0.2415	1.09	0.1363	1.9731	13.308	0.0058	173	0	64.35	39753.2	122.137	67508936	-2.07	841.972
		32	2020-08-08	Ireland	2020-08-08	2020-08-08	0.251006	6.8684	0.0199	1.58	0	0.1991	5.338	0.01	100	0	44.44	67335.3	126.459	5023108	-5.71	235.113							32	2020-08-08	United Kingdom	2020-08-08	2020-08-08	0.251006	9.0995	0.2252	1.12	0.1081	1.7538	15.011	0.0058	171.3	0	69.91	39753.2	122.137	67508936	-1.05	840.351
		33	2020-08-15	Ireland	2020-08-15	2020-08-15	0.10989	11.0887	0.0796	1.36	0	0.3384	9.408	0.01	100	0	61.57	67335.3	126.459	5023108	3.51	238.813							33	2020-08-15	United Kingdom	2020-08-15	2020-08-15	0.10989	11.2356	0.2326	1.14	0.1081	1.4605	16.509	0.0062	162.3	0	69.91	39753.2	122.137	67508936	-1.82	837.525
		34	2020-08-22	Ireland	2020-08-22	2020-08-22	0.158125	14.8712	0.0398	1.29	0	0.2588	11.565	0.01	100	0	67.13	67335.3	126.459	5023108	2.3	241.26							34	2020-08-22	United Kingdom	2020-08-22	2020-08-22	0.158125	11.3984	0.1793	1.13	0.1081	1.345	17.177	0.0064	155.3	0	66.2	39753.2	122.137	67508936	1.82	840.345
		35	2020-08-29	Ireland	2020-08-29	2020-08-29	0.10989	15.4685	0.0199	1.19	0	0.3384	11.522	0.01	100	0	67.13	67335.3	126.459	5023108	1.95	243.383							35	2020-08-29	United Kingdom	2020-08-29	2020-08-29	0.10989	12.5034	0.1452	1.19	0.1007	1.1939	17.743	0.0065	153	0	66.2	39753.2	122.137	67508936	4.7	847.698
		36	2020-09-05	Ireland	2020-09-05	2020-09-05	0.266929	14.9906	0.0199	1.19	0	0.5176	13.051	0.01	100	0	67.13	67335.3	126.459	5023108	2.99	246.638							36	2020-09-05	United Kingdom	2020-09-05	2020-09-05	0.266929	20.8314	0.1245	1.28	0.1052	1.151	17.952	0.0082	122.1	0	64.35	39753.2	122.137	67508936	8.7	860.068
		37	2020-09-12	Ireland	2020-09-12	2020-09-12	0.53384	22.9738	0.0995	1.31	0	0.7963	14.377	0.01	100	0	67.13	67335.3	126.459	5023108	-0.42	246.173							37	2020-09-12	United Kingdom	2020-09-12	2020-09-12	0.53384	33.1837	0.1659	1.35	0.1185	1.2606	22.369	0.0126	79.2	0	64.35	39753.2	122.137	67508936	-14.02	838.128
		38	2020-09-19	Ireland	2020-09-19	2020-09-19	0.496172	33.1071	0.3184	1.32	0	0.9954	16.768	0.02	50	0	67.13	67335.3	126.459	5023108	8.55	255.978							38	2020-09-19	United Kingdom	2020-09-19	2020-09-19	0.496172	35.8485	0.2636	1.35	0.1837	1.5672	23.961	0.0142	70.2	0	65.74	39753.2	122.137	67508936	4.7	845.612
		39	2020-09-26	Ireland	2020-09-26	2020-09-26	0.265377	39.2386	0.1393	1.26	0	1.294	17.672	0.02	50	0	52.31	67335.3	126.459	5023108	-6.58	248.639							39	2020-09-26	United Kingdom	2020-09-26	2020-09-26	0.265377	62.2851	0.3792	1.38	0.3377	2.4723	23.654	0.0201	49.8	0	65.74	39753.2	122.137	67508936	1.75	848.375
		40	2020-10-03	Ireland	2020-10-03	2020-10-03	0.107527	51.8205	0.199	1.31	0	1.7917	17.745	0.02	50	0	52.31	67335.3	126.459	5023108	-2.63	245.627							40	2020-10-03	United Kingdom	2020-10-03	2020-10-03	0.107527	100.096	0.5601	1.41	0.4933	3.6203	24.294	0.0266	37.7	0	67.59	39753.2	122.137	67508936	1.09	850.133
		41	2020-10-10	Ireland	2020-10-10	2020-10-10	0.434717	69.4589	0.2786	1.35	0	2.4288	19.589	0.04	25	0	55.09	67335.3	126.459	5023108	10.09	257.131							41	2020-10-10	United Kingdom	2020-10-10	2020-10-10	0.434717	160.683	0.8383	1.41	0.6458	5.6096	26.167	0.054	18.5	0	67.59	39753.2	122.137	67508936	4.71	857.821
		42	2020-10-17	Ireland	2020-10-17	2020-10-17	0.549674	126.276	0.5373	1.39	0	3.1056	20.81	0.06	16.7	0	55.09	67335.3	126.459	5023108	8.24	266.734							42	2020-10-17	United Kingdom	2020-10-17	2020-10-17	0.549674	174.875	1.2503	1.29	0.834	8.0893	27.53	0.0604	16.6	0	60.19	39753.2	122.137	67508936	1.1	859.668
		43	2020-10-24	Ireland	2020-10-24	2020-10-24	0.460597	160.439	0.6568	1.13	0	4.6585	23.15	0.07	14.3	0	81.48	67335.3	126.459	5023108	3.93	271.404							43	2020-10-24	United Kingdom	2020-10-24	2020-10-24	0.460597	218.907	2.0621	1.22	1.0488	11.7807	29.498	0.0699	14.3	0	65.74	39753.2	122.137	67508936	5.84	869.491
		44	2020-10-31	Ireland	2020-10-31	2020-10-31	1.11522	137.106	0.8561	0.87	0	6.4502	19.263	0.05	20	0	81.48	67335.3	126.459	5023108	4.72	277.167							44	2020-10-31	United Kingdom	2020-10-31	2020-10-31	1.11522	226.186	2.7655	1.13	1.4176	16.6259	28.913	0.0781	12.8	0	75	39753.2	122.137	67508936	10.39	886.775
		45	2020-11-07	Ireland	2020-11-07	2020-11-07	2.06884	74.6352	0.6966	0.74	0	6.5099	16.258	0.04	25	0	81.48	67335.3	126.459	5023108	14.88	294.372							45	2020-11-07	United Kingdom	2020-11-07	2020-11-07	2.06884	239.214	3.6928	1.07	1.7524	20.0522	29.465	0.0836	12	0	75	39753.2	122.137	67508936	10.61	904.683
		46	2020-11-14	Ireland	2020-11-14	2020-11-14	1.25044	51.482	0.9356	0.76	0	6.271	15.072	0.03	33.3	0	81.48	67335.3	126.459	5023108	0.59	295.08							46	2020-11-14	United Kingdom	2020-11-14	2020-11-14	1.25044	258.56	4.4527	1.03	1.8827	22.7762	32.604	0.0785	12.7	0	64.81	39753.2	122.137	67508936	14.05	929.391
		47	2020-11-21	Ireland	2020-11-21	2020-11-21	2.08627	56.5585	0.9555	0.83	0	5.6141	15.791	0.03	33.3	0	81.48	67335.3	126.459	5023108	3.98	300.073							47	2020-11-21	United Kingdom	2020-11-21	2020-11-21	2.08627	219.824	4.8305	0.96	2.1064	25.207	32.234	0.0798	12.5	0	64.81	39753.2	122.137	67508936	17.96	961.177
		48	2020-11-28	Ireland	2020-11-28	2020-11-28	3.73078	40.2341	0.8361	0.82	0	5.4548	15.341	0.02	50	0	81.48	67335.3	126.459	5023108	-2.34	297.223							48	2020-11-28	United Kingdom	2020-11-28	2020-11-28	3.73078	161.173	5.1223	0.92	2.1568	24.8915	29.51	0.0606	16.5	0	67.59	39753.2	122.137	67508936	20.27	997.089
		49	2020-12-05	Ireland	2020-12-05	2020-12-05	4.73969	34.5203	0.856	0.93	0	5.3553	15.156	0.02	50	0	81.48	67335.3	126.459	5023108	-3.57	292.876							49	2020-12-05	United Kingdom	2020-12-05	2020-12-05	4.73969	153.92	4.8112	0.97	1.9479	23.1392	31.261	0.0516	19.4	0	67.59	39753.2	122.137	67508936	19.12	1030.92
		50	2020-12-12	Ireland	2020-12-12	2020-12-12	6.80538	39.3183	0.7366	1.06	0	4.539	16.006	0.02	50	0	72.22	67335.3	126.459	5023108	-1	291.602							50	2020-12-12	United Kingdom	2020-12-12	2020-12-12	6.80538	192.466	4.7742	1.09	1.8768	23.868	32.742	0.0504	19.8	0	67.59	39753.2	122.137	67508936	14.45	1057.25
		51	2020-12-19	Ireland	2020-12-19	2020-12-19	7.38618	49.2722	0.5174	1.36	0	4.2802	17.286	0.02	50	0	72.22	67335.3	126.459	5023108	-8.03	280.786							51	2020-12-19	United Kingdom	2020-12-19	2020-12-19	7.38618	304.675	5.217	1.21	1.9849	27.0794	35.699	0.0638	15.7	0	73.15	39753.2	122.137	67508936	12.53	1080.4
		52	2020-12-26	Ireland	2020-12-26	2020-12-26	6.58114	107.404	1.0551	1.61	0	3.9418	23.353	0.05	20	0	72.22	67335.3	126.459	5023108	-6.53	271.95							52	2020-12-26	United Kingdom	2020-12-26	2020-12-26	6.58114	392.643	6.1591	1.25	2.3019	30.8744	41.987	0.0797	12.5	0	76.85	39753.2	122.137	67508936	10.87	1101.83
		53	2021-01-02	Ireland	2021-01-02	2021-01-02	6.50633	173.319	0.9755	1.79	0	4.758	23.82	0.1	10	0	84.26	67335.3	126.459	5023108	-6.07	263.439							53	2021-01-02	United Kingdom	2021-01-02	2021-01-02	6.50633	532.752	7.5235	1.23	3.0603	38.3831	41.929	0.1101	9.1	0	79.63	39753.2	122.137	67508936	40.23	1157.59
		54	2021-01-09	Ireland	2021-01-09	2021-01-09	6.43153	714.259	2.0705	1.83	0	9.0382	36.757	0.21	4.8	0	87.96	67335.3	126.459	5023108	-2.32	258.075							54	2021-01-09	United Kingdom	2021-01-09	2021-01-09	6.43153	602.96	9.4505	1.13	4.1787	46.6042	55.228	0.1245	8	0	87.96	39753.2	122.137	67508936	24.58	1187.74
		55	2021-01-16	Ireland	2021-01-16	2021-01-16	5.31728	704.743	5.2558	1.07	1.7519	18.3353	33.185	0.17	5.9	0	85.19	67335.3	126.459	5023108	8.04	269.988							55	2021-01-16	United Kingdom	2021-01-16	2021-01-16	5.31728	480.727	12.6265	0.97	5.3711	54.8535	57.674	0.0954	10.5	0.65	87.96	39753.2	122.137	67508936	46.09	1281.7
		56	2021-01-23	Ireland	2021-01-23	2021-01-23	4.82093	375.564	7.7642	0.75	3.3645	34.839	30.498	0.12	8.3	0.02	85.19	67335.3	126.459	5023108	21.24	302.235							56	2021-01-23	United Kingdom	2021-01-23	2021-01-23	4.82093	381.083	14.3847	0.86	5.8555	56.0548	58.703	0.0749	13.4	0.69	87.96	39753.2	122.137	67508936	26.25	1343.63
		57	2021-01-30	Ireland	2021-01-30	2021-01-30	3.14349	213.473	9.1179	0.65	4.121	38.6414	27.844	0.08	12.5	0.31	87.96	67335.3	126.459	5023108	31.83	349.923							57	2021-01-30	United Kingdom	2021-01-30	2021-01-30	3.14349	266.292	12.9612	0.78	5.8318	52.0627	62.064	0.0513	19.5	0.71	87.96	39753.2	122.137	67508936	37.41	1427.43
		58	2021-02-06	Ireland	2021-02-06	2021-02-06	3.39268	161.235	8.2419	0.68	4.3001	34.3811	25.561	0.06	16.7	1.41	87.96	67335.3	126.459	5023108	35.71	401.743							58	2021-02-06	United Kingdom	2021-02-06	2021-02-06	3.39268	202.977	10.283	0.75	5.3741	44.9037	68.164	0.0348	28.7	0.74	87.96	39753.2	122.137	67508936	40.89	1515.8
		59	2021-02-13	Ireland	2021-02-13	2021-02-13	3.4471	120.583	5.634	0.76	3.9617	27.1943	23.222	0.05	20	1.93	87.96	67335.3	126.459	5023108	25.84	438.722							59	2021-02-13	United Kingdom	2021-02-13	2021-02-13	3.4471	144.793	7.8419	0.74	4.6394	35.8516	63.872	0.0253	39.5	0.78	87.96	39753.2	122.137	67508936	37.61	1593.63
		60	2021-02-20	Ireland	2021-02-20	2021-02-20	2.20031	116.382	4.1408	0.81	3.3844	20.545	20.98	0.05	20	2.48	87.96	67335.3	126.459	5023108	21.3	468.483							60	2021-02-20	United Kingdom	2021-02-20	2021-02-20	2.20031	121.483	5.9695	0.75	3.8721	28.5547	49.774	0.0235	42.6	0.85	87.96	39753.2	122.137	67508936	26.15	1646.47
		61	2021-02-27	Ireland	2021-02-27	2021-02-27	3.25474	96.1756	3.1454	0.83	3.0061	16.5435	22.627	0.05	20	2.96	87.96	67335.3	126.459	5023108	9.13	481.237							61	2021-02-27	United Kingdom	2021-02-27	2021-02-27	3.25474	96.9203	4.1624	0.76	3.1374	22.8118	64.807	0.018	55.4	1.04	86.11	39753.2	122.137	67508936	17.27	1680.57
		62	2021-03-06	Ireland	2021-03-06	2021-03-06	3.0451	83.0364	1.8713	0.83	2.7075	12.98	19.347	0.04	25	3.14	84.26	67335.3	126.459	5023108	1.63	483.403							62	2021-03-06	United Kingdom	2021-03-06	2021-03-06	3.0451	63.4346	2.7878	0.76	2.4397	16.9163	79.799	0.0109	92.1	1.43	86.11	39753.2	122.137	67508936	7.96	1696.24
		63	2021-03-13	Ireland	2021-03-13	2021-03-13	2.33107	70.2752	1.4334	0.91	2.2297	9.735	20.469	0.03	33.3	3.4	84.26	67335.3	126.459	5023108	-7.19	473.616							63	2021-03-13	United Kingdom	2021-03-13	2021-03-13	2.33107	59.3508	1.9894	0.82	1.8309	12.3761	137.012	0.005	200	2	82.41	39753.2	122.137	67508936	2.74	1701.44
		64	2021-03-20	Ireland	2021-03-20	2021-03-20	2.42784	72.0072	1.1747	0.97	1.8315	7.366	18.93	0.03	33.3	3.62	84.26	67335.3	126.459	5023108	-14.56	453.522							64	2021-03-20	United Kingdom	2021-03-20	2021-03-20	2.42784	57.3243	1.3154	0.86	1.3702	9.6254	130.487	0.0043	235.1	2.78	78.7	39753.2	122.137	67508936	-5.17	1691.33
		65	2021-03-27	Ireland	2021-03-27	2021-03-27	1.8656	78.8754	0.7564	1.01	1.6325	6.9678	24.137	0.03	33.3	4.29	84.26	67335.3	126.459	5023108	-8.68	442.412							65	2021-03-27	United Kingdom	2021-03-27	2021-03-27	1.8656	57.1776	1.0117	0.87	1.0102	7.1191	127.177	0.0043	230.5	4.11	78.7	39753.2	122.137	67508936	-8.57	1675.06
		66	2021-04-03	Ireland	2021-04-03	2021-04-03	1.25268	76.4865	1.0352	0.95	1.513	6.5497	24.959	0.03	33.3	5.61	84.26	67335.3	126.459	5023108	-5.51	435.433							66	2021-04-03	United Kingdom	2021-04-03	2021-04-03	1.25268	42.8729	0.6711	0.83	0.8103	5.463	100.635	0.0044	227.5	6.69	70.37	39753.2	122.137	67508936	-5.31	1665.51
		67	2021-04-10	Ireland	2021-04-10	2021-04-10	1.34643	62.1726	0.6567	0.89	1.3338	5.9127	21.813	0.03	33.3	6.44	84.26	67335.3	126.459	5023108	-1.43	433.629							67	2021-04-10	United Kingdom	2021-04-10	2021-04-10	1.34643	29.8108	0.5067	0.83	0.6518	4.4068	85.472	0.0039	256.75	9.02	70.37	39753.2	122.137	67508936	-18.69	1633.19
		68	2021-04-17	Ireland	2021-04-17	2021-04-17	1.93228	53.3335	0.5771	0.91	1.075	4.6187	20.48	0.02	50	7.29	80.56	67335.3	126.459	5023108	-8.12	423.521							68	2021-04-17	United Kingdom	2021-04-17	2021-04-17	1.93228	26.5772	0.4221	0.88	0.5199	3.3596	97.541	0.0025	392.9	12.61	61.11	39753.2	122.137	67508936	-11.61	1612.9
		69	2021-04-24	Ireland	2021-04-24	2021-04-24	1.20675	57.8924	0.398	1.02	0.9357	3.8223	23.26	0.02	50	8.22	80.56	67335.3	126.459	5023108	-4.17	418.388							69	2021-04-24	United Kingdom	2021-04-24	2021-04-24	1.20675	25.2544	0.3421	0.91	0.4088	2.7626	113.798	0.0023	431	16.58	61.11	39753.2	122.137	67508936	-12.75	1590.15
		70	2021-05-01	Ireland	2021-05-01	2021-05-01	1.02505	60.0425	0.3582	1.03	0.9357	3.5038	25.178	0.02	50	9.23	80.56	67335.3	126.459	5023108	0.24	418.668							70	2021-05-01	United Kingdom	2021-05-01	2021-05-01	1.02505	22.5702	0.243	0.94	0.3081	2.2012	108.496	0.0022	459.4	20.8	61.11	39753.2	122.137	67508936	-4.84	1581.56
		71	2021-05-08	Ireland	2021-05-08	2021-05-08	0.710103	62.6703	0.2189	0.98	0.8959	3.0459	25.765	0.02	50	10.36	80.56	67335.3	126.459	5023108	-0.6	417.946							71	2021-05-08	United Kingdom	2021-05-08	2021-05-08	0.710103	21.1971	0.1807	0.98	0.2681	1.8101	100.308	0.0021	467.3	24.13	59.72	39753.2	122.137	67508936	-7.61	1568.08
		72	2021-05-15	Ireland	2021-05-15	2021-05-15	1.61661	59.2461	0.199	0.99	0.7167	2.7274	25.655	0.02	50	12.15	55.56	67335.3	126.459	5023108	6.94	426.168							72	2021-05-15	United Kingdom	2021-05-15	2021-05-15	1.61661	23.0384	0.16	1.05	0.2015	1.5583	54.521	0.003	332.7	27.98	59.72	39753.2	122.137	67508936	-19.2	1535.55
		73	2021-05-22	Ireland	2021-05-22	2021-05-22	1.41233	59.6444	0.1791	1	0.6769	2.17	25.361	0.02	50	14.07	55.56	67335.3	126.459	5023108	2.51	429.056							73	2021-05-22	United Kingdom	2021-05-22	2021-05-22	1.41233	24.4249	0.1155	1.14	0.1822	1.345	100.225	0.00215	464.2	31.46	62.5	39753.2	122.137	67508936	5.41	1544.38
		74	2021-05-29	Ireland	2021-05-29	2021-05-29	1.55005	58.5894	0.2189	0.98	0.7565	2.0107	24.228	0.02	50	17.64	55.56	67335.3	126.459	5023108	0.14	429.217							74	2021-05-29	United Kingdom	2021-05-29	2021-05-29	1.55005	31.3412	0.1289	1.24	0.1792	1.3183	96.854	0.0027	374.2	35.62	62.5	39753.2	122.137	67508936	-3.55	1538.24
		75	2021-06-05	Ireland	2021-06-05	2021-06-05	0.70101	56.9966	0.1791	0.96	0.8162	1.9709	25.724	0.02	50	20.16	55.56	67335.3	126.459	5023108	5.77	435.915							75	2021-06-05	United Kingdom	2021-06-05	2021-06-05	0.70101	46.671	0.1244	1.32	0.1926	1.382	74.25	0.0047	212.6	39.14	62.5	39753.2	122.137	67508936	-3.28	1532.69
		76	2021-06-12	Ireland	2021-06-12	2021-06-12	1.40987	49.5112	0.0597	0.9	0.6769	1.8514	21.868	0.02	50	22.36	50	67335.3	126.459	5023108	-1.86	433.749							76	2021-06-12	United Kingdom	2021-06-12	2021-06-12	1.40987	71.4291	0.1304	1.36	0.234	1.5702	98.318	0.0065	153	42.75	51.39	39753.2	122.137	67508936	-4.39	1526.47
		77	2021-06-19	Ireland	2021-06-19	2021-06-19	0.806888	43.9966	0.1194	0.94	0.5375	1.513	21.617	0.02	50	27.07	50	67335.3	126.459	5023108	3.36	437.399							77	2021-06-19	United Kingdom	2021-06-19	2021-06-19	0.806888	95.3342	0.1423	1.36	0.3081	1.859	99.749	0.0083	120.6	45.44	51.39	39753.2	122.137	67508936	1.84	1529.58
		78	2021-06-26	Ireland	2021-06-26	2021-06-26	1.00727	42.7623	0.1194	1.01	0.3583	1.1348	22.208	0.02	50	32.51	50	67335.3	126.459	5023108	-7.63	428.856							78	2021-06-26	United Kingdom	2021-06-26	2021-06-26	1.00727	147.581	0.1897	1.4	0.3703	2.2441	105.909	0.0112	89.6	47.27	51.39	39753.2	122.137	67508936	0.35	1530.15
		79	2021-07-03	Ireland	2021-07-03	2021-07-03	0.828167	53.4926	0.1194	1.13	0.3583	0.8162	24.596	0.02	50	37.61	50	67335.3	126.459	5023108	-5.46	422.799							79	2021-07-03	United Kingdom	2021-07-03	2021-07-03	0.828167	247.828	0.2357	1.4	0.4399	2.6737	111.727	0.018	55.6	48.95	51.39	39753.2	122.137	67508936	-6.68	1519.45
		80	2021-07-10	Ireland	2021-07-10	2021-07-10	0.744721	66.0947	0.0398	1.22	0.2787	0.876	26.082	0.02	50	43.59	40.46	67335.3	126.459	5023108	7.98	431.543							80	2021-07-10	United Kingdom	2021-07-10	2021-07-10	0.744721	324.572	0.342	1.32	0.6177	3.9047	115.586	0.0248	40.3	50.66	51.39	39753.2	122.137	67508936	-4.81	1511.81
		81	2021-07-17	Ireland	2021-07-17	2021-07-17	0.231826	93.1693	0.0796	1.38	0.3384	1.1945	26.752	0.03	33.3	48.86	40.31	67335.3	126.459	5023108	-6.45	424.364							81	2021-07-17	United Kingdom	2021-07-17	2021-07-17	0.231826	445.591	0.4829	1.24	0.8073	5.6096	114.102	0.0325	30.8	52.35	51.39	39753.2	122.137	67508936	5.38	1520.26
		82	2021-07-24	Ireland	2021-07-24	2021-07-24	0.444035	166.331	0.0796	1.33	0.3982	1.4533	29.418	0.05	20	52.42	40.21	67335.3	126.459	5023108	13.64	438.803							82	2021-07-24	United Kingdom	2021-07-24	2021-07-24	0.444035	421.497	0.7215	1.08	0.9584	7.199	106.531	0.0428	23.4	54.2	43.98	39753.2	122.137	67508936	4.33	1527.08
		83	2021-07-31	Ireland	2021-07-31	2021-07-31	0.3917	177.36	0.199	1.18	0.438	1.9112	27.463	0.06	16.7	55.75	40.12	67335.3	126.459	5023108	21.17	461.784							83	2021-07-31	United Kingdom	2021-07-31	2021-07-31	0.3917	283.056	0.8161	0.95	1.2635	8.8077	88.469	0.0331	30.2	55.93	43.98	39753.2	122.137	67508936	7.01	1537.96
		84	2021-08-07	Ireland	2021-08-07	2021-08-07	0.196883	178.595	0.1592	1.14	0.5176	3.026	26.298	0.07	14.3	58.57	40.04	67335.3	126.459	5023108	9	471.21							84	2021-08-07	United Kingdom	2021-08-07	2021-08-07	0.196883	282.355	0.9747	0.96	1.2991	8.4878	81.559	0.0325	30.8	57.58	43.98	39753.2	122.137	67508936	11.41	1555.59
		85	2021-08-14	Ireland	2021-08-14	2021-08-14	0.251006	237.264	0.3184	1.15	0.5972	3.7228	29.124	0.08	12.5	61.93	39.95	67335.3	126.459	5023108	5.09	476.424							85	2021-08-14	United Kingdom	2021-08-14	2021-08-14	0.251006	299.543	0.9628	1	1.2946	8.6803	81.675	0.0354	28.2	59.27	43.98	39753.2	122.137	67508936	11.64	1573.56
		86	2021-08-21	Ireland	2021-08-21	2021-08-21	0.10989	244.251	0.3383	1.08	0.7167	4.101	29.146	0.08	12.5	64.77	39.87	67335.3	126.459	5023108	16.96	494.312							86	2021-08-21	United Kingdom	2021-08-21	2021-08-21	0.10989	339.844	1.0502	1.04	1.3702	9.3706	79.317	0.0388	25.7	60.97	43.98	39753.2	122.137	67508936	12.96	1593.69
		87	2021-08-28	Ireland	2021-08-28	2021-08-28	0.158125	258.585	0.4776	1.03	1.0949	4.9571	28.177	0.09	11.1	67.21	39.8	67335.3	126.459	5023108	12.03	507.147							87	2021-08-28	United Kingdom	2021-08-28	2021-08-28	0.158125	360.392	1.2443	1.04	1.4265	10.1616	87.626	0.042	23.8	62.56	43.98	39753.2	122.137	67508936	10.51	1609.98
		88	2021-09-04	Ireland	2021-09-04	2021-09-04	0.10989	234.755	0.7564	0.98	1.1148	6.4303	28.07	0.08	12.5	68.94	43.35	67335.3	126.459	5023108	6.33	514.045							88	2021-09-04	United Kingdom	2021-09-04	2021-09-04	0.10989	375.251	1.3466	1.04	1.5094	11.0563	102.006	0.038	26.3	63.73	43.98	39753.2	122.137	67508936	11.19	1627.48
		89	2021-09-11	Ireland	2021-09-11	2021-09-11	0.266929	193.088	1.0353	0.97	1.1148	7.1669	32.575	0.06	16.7	70.71	43.3	67335.3	126.459	5023108	14.89	530.289							89	2021-09-11	United Kingdom	2021-09-11	2021-09-11	0.266929	378.642	1.6353	1.01	1.5568	11.8281	128.541	0.0313	32	64.75	43.98	39753.2	122.137	67508936	7.95	1638.77
		90	2021-09-18	Ireland	2021-09-18	2021-09-18	0.53384	180.625	0.836	0.93	1.1148	6.6692	35.477	0.05	20	72.31	43.21	67335.3	126.459	5023108	16.91	549.06							90	2021-09-18	United Kingdom	2021-09-18	2021-09-18	0.53384	300.697	1.5614	0.98	1.5628	12.0117	107.852	0.028	35.7	65.53	41.2	39753.2	122.137	67508936	19.26	1668.88
		91	2021-09-25	Ireland	2021-09-25	2021-09-25	0.496172	187.513	0.7564	0.94	1.2741	5.8131	35.04	0.05	20	73.59	42.21	67335.3	126.459	5023108	-0.98	547.937							91	2021-09-25	United Kingdom	2021-09-25	2021-09-25	0.496172	354.667	1.5745	1.01	1.3909	10.7645	107.728	0.0309	32.4	66.07	41.2	39753.2	122.137	67508936	18.19	1697.8
		92	2021-10-02	Ireland	2021-10-02	2021-10-02	0.265377	183.392	0.876	0.97	1.2542	5.415	28.835	0.05	20	74.35	42.17	67335.3	126.459	5023108	12.15	561.493							92	2021-10-02	United Kingdom	2021-10-02	2021-10-02	0.265377	353.044	1.3257	1.03	1.2072	9.9024	105.749	0.0333	30	66.46	41.2	39753.2	122.137	67508936	15.33	1722.03
		93	2021-10-09	Ireland	2021-10-09	2021-10-09	0.107527	157.253	1.0552	1.04	1.1945	5.9724	27.753	0.06	16.7	74.79	42.14	67335.3	126.459	5023108	20.45	584.956							93	2021-10-09	United Kingdom	2021-10-09	2021-10-09	0.107527	367.616	1.2695	1.05	1.1554	9.9128	101.771	0.0342	29.3	66.77	39.96	39753.2	122.137	67508936	12.52	1742.11
		94	2021-10-16	Ireland	2021-10-16	2021-10-16	0.434717	235.233	0.9356	1.16	1.3936	6.8284	29.691	0.07	14.3	75.1	42.12	67335.3	126.459	5023108	12.79	599.556							94	2021-10-16	United Kingdom	2021-10-16	2021-10-16	0.434717	440.173	1.3761	1.07	1.1569	10.3097	101.836	0.0392	25.5	67.06	43.65	39753.2	122.137	67508936	13.94	1764.84
		95	2021-10-23	Ireland	2021-10-23	2021-10-23	0.549674	271.007	1.1748	1.17	1.3737	8.1225	32.592	0.08	12.5	75.4	42.11	67335.3	126.459	5023108	15.72	617.885							95	2021-10-23	United Kingdom	2021-10-23	2021-10-23	0.549674	492.256	1.5257	1.05	1.2872	11.9747	102.316	0.046	21.7	67.34	43.64	39753.2	122.137	67508936	14.08	1788.43
		96	2021-10-30	Ireland	2021-10-30	2021-10-30	0.460597	295.912	1.0948	1.17	1.7121	9.2373	30.203	0.1	10	75.62	42.1	67335.3	126.459	5023108	15.01	635.733							96	2021-10-30	United Kingdom	2021-10-30	2021-10-30	0.460597	422.99	1.7658	1	1.3998	13.139	88.844	0.0482	20.8	67.59	43.63	39753.2	122.137	67508936	14.45	1812.72
		97	2021-11-06	Ireland	2021-11-06	2021-11-06	1.11522	403.057	1.5728	1.25	2.0107	10.0137	35.783	0.12	8.3	75.785	41.58	67335.3	126.459	5023108	7.79	645.239							97	2021-11-06	United Kingdom	2021-11-06	2021-11-06	1.11522	387.223	1.856	0.97	1.5168	13.6782	95.463	0.0431	23.2	67.8	43.62	39753.2	122.137	67508936	13.14	1834.56
		98	2021-11-13	Ireland	2021-11-13	2021-11-13	2.06884	520.654	0.9953	1.22	1.7121	9.1577	39.101	0.14	7.1	75.92	41.57	67335.3	126.459	5023108	28.6	678.328							98	2021-11-13	United Kingdom	2021-11-13	2021-11-13	2.06884	383.139	1.6887	1	1.4931	12.8353	95.74	0.0375	26.6	68.05	43.61	39753.2	122.137	67508936	16.59	1862.51
		99	2021-11-20	Ireland	2021-11-20	2021-11-20	1.25044	620.492	1.0751	1.13	1.7718	10.9693	41.068	0.15	6.7	76.09	41.55	67335.3	126.459	5023108	17.8	699.665							99	2021-11-20	United Kingdom	2021-11-20	2021-11-20	1.25044	434.779	1.5198	1.04	1.385	11.9229	97.876	0.0423	23.7	68.27	43.6	39753.2	122.137	67508936	16.74	1891.91
		100	2021-11-27	Ireland	2021-11-27	2021-11-27	2.08627	621.488	1.1746	1.07	2.3691	12.6217	44.112	0.15	6.7	76.39	41.51	67335.3	126.459	5023108	6	707.206							100	2021-11-27	United Kingdom	2021-11-27	2021-11-27	2.08627	446.338	1.4071	1.06	1.3702	11.1526	104.206	0.0431	23.2	68.48	43.59	39753.2	122.137	67508936	15.7	1919.65
		101	2021-12-04	Ireland	2021-12-04	2021-12-04	3.73078	620.234	1.4731	1.04	2.6079	12.1638	45.559	0.14	7.1	76.59	41.49	67335.3	126.459	5023108	19.7	731.231							101	2021-12-04	United Kingdom	2021-12-04	2021-12-04	3.73078	488.029	1.3716	1.09	1.3332	10.8001	113.162	0.0422	23.7	68.78	43.58	39753.2	122.137	67508936	10.59	1938.4
		102	2021-12-11	Ireland	2021-12-11	2021-12-11	4.73969	652.803	1.1148	1.02	2.3292	11.5068	43.615	0.14	7.1	76.79	42.88	67335.3	126.459	5023108	15.89	750.563							102	2021-12-11	United Kingdom	2021-12-11	2021-12-11	4.73969	529.226	1.4293	1.14	1.3183	10.7719	125.409	0.0417	24	69.09	43.56	39753.2	122.137	67508936	12.48	1960.46
		103	2021-12-18	Ireland	2021-12-18	2021-12-18	6.80538	591.128	1.3339	1.1	2.3292	10.81	45.52	0.14	7.1	76.95	42.87	67335.3	126.459	5023108	13.76	768.13							103	2021-12-18	United Kingdom	2021-12-18	2021-12-18	6.80538	833.901	1.2843	1.24	1.3154	11.1482	156.359	0.0427	23.4	69.44	40.76	39753.2	122.137	67508936	11.28	1980.99
		104	2021-12-25	Ireland	2021-12-25	2021-12-25	7.38618	792.876	0.9755	1.36	2.0704	9.3568	51.451	0.16	6.2	77.16	42.86	67335.3	126.459	5023108	2.74	771.82							104	2021-12-25	United Kingdom	2021-12-25	2021-12-25	7.38618	1304.07	1.2872	1.28	1.2487	12.1125	163.685	0.057	17.5	69.93	41.29	39753.2	122.137	67508936	13.78	2006.41
		105	2022-01-01	Ireland	2022-01-01	2022-01-01	6.58114	1753.38	1.075	1.51	1.9908	8.5405	48.411	0.34	2.9	77.24	42.85	67335.3	126.459	5023108	10.85	786.5							105	2022-01-01	United Kingdom	2022-01-01	2022-01-01	6.58114	1837.94	1.4027	1.26	1.2858	17.5488	154.692	0.0874	11.4	70.17	44.06	39753.2	122.137	67508936	10.98	2028.02
		106	2022-01-08	Ireland	2022-01-08	2022-01-08	6.43153	2787.26	1.1148	1.36	1.8514	11.3077	58.412	0.49	2	77.36	42.84	67335.3	126.459	5023108	-1.6	778.542							106	2022-01-08	United Kingdom	2022-01-08	2022-01-08	6.43153	2056.93	1.899	1.13	1.2858	26.5017	189.637	0.1057	9.5	70.46	40.24	39753.2	122.137	67508936	5.23	2028.4
		107	2022-01-15	Ireland	2022-01-15	2022-01-15	5.31728	3034.85	1.8116	1.03	1.8315	18.4746	58.173	0.5	2	77.5	37.27	67335.3	126.459	5023108	0.05	778.621							107	2022-01-15	United Kingdom	2022-01-15	2022-01-15	5.31728	1122.11	2.4294	0.97	1.1628	28.7562	155.89	0.0878	11.4	70.81	40.2	39753.2	122.137	67508936	1.24	2030.91
		108	2022-01-22	Ireland	2022-01-22	2022-01-22	4.82093	1330.55	1.3339	0.64	1.8315	21.0029	29.661	0.39	2.6	77.6	37.26	67335.3	126.459	5023108	-13.15	758.674							108	2022-01-22	United Kingdom	2022-01-22	2022-01-22	4.82093	1073.68	2.422	0.96	0.9999	27.2008	142.829	0.067	14.9	71.17	40.17	39753.2	122.137	67508936	-3.89	2021.77
		109	2022-01-29	Ireland	2022-01-29	2022-01-29	3.14349	728.334	1.533	0.64	1.7917	18.1362	23.979	0.29	3.4	77.73	17.59	67335.3	126.459	5023108	-2.02	755.648							109	2022-01-29	United Kingdom	2022-01-29	2022-01-29	3.14349	1068.39	2.2634	1.09	0.831	24.2338	135.842	0.0683	14.6	71.52	38.15	39753.2	122.137	67508936	-4.32	2012.1
		110	2022-02-05	Ireland	2022-02-05	2022-02-05	3.39268	690.429	1.533	0.85	1.4533	14.712	24.861	0.29	3.4	78.19	17.59	67335.3	126.459	5023108	-4.75	748.759							110	2022-02-05	United Kingdom	2022-02-05	2022-02-05	3.39268	902.55	2.0218	1.12	0.7155	21.7423	126.87	0.0593	16.9	71.83	36.81	39753.2	122.137	67508936	-3.89	2003.7
		111	2022-02-12	Ireland	2022-02-12	2022-02-12	3.4471	736.018	1.4534	0.96	1.294	12.542	23.876	0.31	3.2	78.72	18.77	67335.3	126.459	5023108	-2.17	745.654							111	2022-02-12	United Kingdom	2022-02-12	2022-02-12	3.4471	650.132	1.5642	0.86	0.637	19.2078	110.259	0.0673	14.9	72.09	36.79	39753.2	122.137	67508936	-3.3	1996.88
		112	2022-02-19	Ireland	2022-02-19	2022-02-19	2.20031	673.547	0.8362	0.96	1.3537	12.4823	23.183	0.29	3.4	79.14	17.59	67335.3	126.459	5023108	-1.8	743.145							112	2022-02-19	United Kingdom	2022-02-19	2022-02-19	2.20031	484.94	1.422	0.79	0.5244	17.0644	88.58	0.069	14.5	72.31	29.06	39753.2	122.137	67508936	-3.26	1990.3
		113	2022-02-26	Ireland	2022-02-26	2022-02-26	3.25474	549.043	1.115	0.96	1.2343	12.5619	18.793	0.28	3.6	79.44	17.59	67335.3	126.459	5023108	-2.05	740.279							113	2022-02-26	United Kingdom	2022-02-26	2022-02-26	3.25474	380.741	1.2575	0.84	0.4503	15.992	74.367	0.0529	18.9	72.49	29.05	39753.2	122.137	67508936	-4.23	1981.97
		114	2022-03-05	Ireland	2022-03-05	2022-03-05	3.0451	461.806	1.075	0.99	1.075	11.8054	15.523	0.28	3.6	79.61	13.89	67335.3	126.459	5023108	4.15	745.813							114	2022-03-05	United Kingdom	2022-03-05	2022-03-05	3.0451	390.57	1.191	1.03	0.4014	15.4972	68.012	0.0657	15.2	72.65	23.15	39753.2	122.137	67508936	-4.46	1973.22
		115	2022-03-12	Ireland	2022-03-12	2022-03-12	2.33107	429.933	1.2344	1.15	0.9158	12.9999	17.547	0.32	3.1	79.79	11.11	67335.3	126.459	5023108	-0.85	744.658							115	2022-03-12	United Kingdom	2022-03-12	2022-03-12	2.33107	610.09	1.1376	1.17	0.3896	17.0689	71.797	0.0788	12.7	72.81	23.15	39753.2	122.137	67508936	-0.25	1972.75
		116	2022-03-19	Ireland	2022-03-19	2022-03-19	2.42784	755.906	1.4534	1.29	0.9357	16.5037	18.166	0.37	2.7	79.94	11.11	67335.3	126.459	5023108	0.69	745.614							116	2022-03-19	United Kingdom	2022-03-19	2022-03-19	2.42784	848.763	1.3318	1.21	0.4162	20.7617	78.268	0.1056	9.5	72.96	23.15	39753.2	122.137	67508936	-2.93	1967.02
		117	2022-03-26	Ireland	2022-03-26	2022-03-26	1.8656	858.572	1.6922	1.53	0.876	21.5205	23.739	0.44	2.3	80.05	11.11	67335.3	126.459	5023108	1.34	747.326							117	2022-03-26	United Kingdom	2022-03-26	2022-03-26	1.8656	902.438	1.7226	1.12	0.4681	24.7419	77.176	0.1152	8.7	73.095	20.37	39753.2	122.137	67508936	-2.34	1962.59
		118	2022-04-02	Ireland	2022-04-02	2022-04-02	1.25268	908.342	1.6524	1.04	1.0949	27.7717	20.407	0.41	2.4	80.16	11.11	67335.3	126.459	5023108	7.1	756.324							118	2022-04-02	United Kingdom	2022-04-02	2022-04-02	1.25268	746.032	1.8472	0.97	0.5273	28.5162	68.412	0.1145	8.7	73.22	20.37	39753.2	122.137	67508936	2.02	1966.22
		119	2022-04-09	Ireland	2022-04-09	2022-04-09	1.34643	495.63	2.1899	0.73	0.9755	32.0519	14.715	0.31	3.2	80.23	11.11	67335.3	126.459	5023108	5.03	762.695							119	2022-04-09	United Kingdom	2022-04-09	2022-04-09	1.34643	464.413	2.0576	0.83	0.5288	29.7753	51.96	0.0993	10.1	73.34	20.37	39753.2	122.137	67508936	-1.78	1963.15
		120	2022-04-16	Ireland	2022-04-16	2022-04-16	1.93228	288.925	2.1102	0.65	1.1547	26.5374	11.781	0.25	4	80.285	11.11	67335.3	126.459	5023108	15.93	782.523							120	2022-04-16	United Kingdom	2022-04-16	2022-04-16	1.93228	327.794	2.0826	0.77	0.5259	27.8467	38.608	0.086	11.6	73.46	20.37	39753.2	122.137	67508936	4.15	1970.4
		121	2022-04-23	Ireland	2022-04-23	2022-04-23	1.20675	189.902	1.6325	0.77	1.1547	18.5742	9.139	0.21	4.8	80.34	11.11	67335.3	126.459	5023108	23.47	811.47							121	2022-04-23	United Kingdom	2022-04-23	2022-04-23	1.20675	226.043	1.7034	0.79	0.4859	25.4618	34.954	0.0783	12.8	73.55	11.11	39753.2	122.137	67508936	-6	1959.71
		122	2022-04-30	Ireland	2022-04-30	2022-04-30	1.02505	154.884	1.3337	0.76	0.8361	14.055	8.939	0.17	5.9	80.38	11.11	67335.3	126.459	5023108	13.91	828.073							122	2022-04-30	United Kingdom	2022-04-30	2022-04-30	1.02505	148.068	1.4074	0.74	0.4592	20.0166	31.227	0.0549	18.2	73.65	11.11	39753.2	122.137	67508936	1.99	1963.24
		123	2022-05-07	Ireland	2022-05-07	2022-05-07	0.710103	105.931	1.1348	0.89	0.7565	8.66	7.941	0.14	7.1	80.42	11.11	67335.3	126.459	5023108	9.54	839.5							123	2022-05-07	United Kingdom	2022-05-07	2022-05-07	0.710103	110.383	1.0681	0.79	0.4103	16.4719	26.567	0.0423	23.6	73.74	11.11	39753.2	122.137	67508936	17.75	1994.67
		124	2022-05-14	Ireland	2022-05-14	2022-05-14	1.61661	224.901	0.5771	1.18	0.7167	6.9081	8.305	0.12	8.3	80.47	11.11	67335.3	126.459	5023108	0.67	840.296							124	2022-05-14	United Kingdom	2022-05-14	2022-05-14	1.61661	92.3566	0.9139	0.83	0.2992	13.0012	26.123	0.0404	24.7	73.83	11.11	39753.2	122.137	67508936	-0.92	1993.11
		125	2022-05-21	Ireland	2022-05-21	2022-05-21	1.41233	208.138	0.5374	0.87	0.5972	5.0566	7.431	0.12	8.3	80.5	11.11	67335.3	126.459	5023108	11.63	853.714							125	2022-05-21	United Kingdom	2022-05-21	2022-05-21	1.41233	78.8	0.6518	0.91	0.2829	10.049	20.398	0.0337	29.7	73.91	11.11	39753.2	122.137	67508936	23.83	2031.92
		126	2022-05-28	Ireland	2022-05-28	2022-05-28	1.55005	77.5814	0.5772	0.93	0.4778	5.0964	7.383	0.12	8.3	80.54	5.56	67335.3	126.459	5023108	16.4	872.587							126	2022-05-28	United Kingdom	2022-05-28	2022-05-28	1.55005	63.5101	0.5526	0.99	0.2592	8.3367	0	0	0	73.97	11.11	39753.2	122.137	67508936	11.93	2052.51
		127	2022-06-04	Ireland	2022-06-04	2022-06-04	0.70101	77.9795	0.3781	0.84	0.5176	3.8024	6.283	0.14	7.1	80.57	5.56	67335.3	126.459	5023108	12.06	886.602							127	2022-06-04	United Kingdom	2022-06-04	2022-06-04	0.70101	64.4449	0.4177	1.13	0	7.1413	0	0	0	74.08	11.11	39753.2	122.137	67508936	7.93	2065.89
		128	2022-06-11	Ireland	2022-06-11	2022-06-11	1.40987	99.5599	0.2587	0.99	0.3583	3.8024	6.324	0.19	5.3	80.59	5.56	67335.3	126.459	5023108	1.57	888.434							128	2022-06-11	United Kingdom	2022-06-11	2022-06-11	1.40987	103.991	0.357	1.39	0	7.6153	0	0	0	74.13	11.11	39753.2	122.137	67508936	-17.4	2041.26
		129	2022-06-18	Ireland	2022-06-18	2022-06-18	0.806888	184.587	0.4378	0.97	0.5375	5.7534	6.787	0.27	3.7	80.62	5.56	67335.3	126.459	5023108	11.01	900.418							129	2022-06-18	United Kingdom	2022-06-18	2022-06-18	0.806888	137.802	0.4399	1.36	0	9.0077	0	0	0	74.19	11.11	39753.2	122.137	67508936	16.27	2068.81
		130	2022-06-25	Ireland	2022-06-25	2022-06-25	1.00727	201.648	0.637	0.97	0.5176	9.4961	5.233	0.3	3.3	80.64	5.56	67335.3	126.459	5023108	12.31	914.235							130	2022-06-25	United Kingdom	2022-06-25	2022-06-25	1.00727	186.405	0.5569	1.28	0	11.5377	0	0	0	74.25	11.11	39753.2	122.137	67508936	14.04	2091.3
		131	2022-07-02	Ireland	2022-07-02	2022-07-02	0.828167	261.73	0.8162	0.98	0.4778	12.5221	0	0	0	80.66	5.56	67335.3	126.459	5023108	4.8	919.57							131	2022-07-02	United Kingdom	2022-07-02	2022-07-02	0.828167	229.47	0.7125	1.13	0	15.8883	0	0	0	74.33	11.11	39753.2	122.137	67508936	13.77	2113.34
		132	2022-07-09	Ireland	2022-07-09	2022-07-09	0.744721	289.562	0.6767	1.01	0.1792	15.4486	0	0	0	80.68	11.11	67335.3	126.459	5023108	15.16	936.213							132	2022-07-09	United Kingdom	2022-07-09	2022-07-09	0.744721	288.348	0.9598	0.95	0	20.9365	0	0	0	74.44	11.11	39753.2	122.137	67508936	10.55	2130.07
		133	2022-07-16	Ireland	2022-07-16	2022-07-16	0.231826	282.913	0.7764	1.05	0.2787	18.0366	0	0	0	80.69	11.11	67335.3	126.459	5023108	11.29	948.795							133	2022-07-16	United Kingdom	2022-07-16	2022-07-16	0.231826	255.79	1.2888	0.96	0	24.5123	0	0	0	74.55	11.11	39753.2	122.137	67508936	10	2145.76
		134	2022-07-23	Ireland	2022-07-23	2022-07-23	0.444035	174.374	1.2742	1.1	0.3982	20.2663	0	0	0	80.7	11.11	67335.3	126.459	5023108	17.45	967.309							134	2022-07-23	United Kingdom	2022-07-23	2022-07-23	0.444035	172.309	1.5538	1.07	0	24.1435	0	0	0	74.66	11.11	39753.2	122.137	67508936	12.53	2165.46
		135	2022-07-30	Ireland	2022-07-30	2022-07-30	0.3917	97.0515	0.856	0.84	0.3982	15.5681	0	0	0	80.72	11.11	67335.3	126.459	5023108	11.09	979.374							135	2022-07-30	United Kingdom	2022-07-30	2022-07-30	0.3917	116.257	1.2576	1.04	0	21.1883	0	0	0	74.78	11.11	39753.2	122.137	67508936	19.01	2194.94
		136	2022-08-06	Ireland	2022-08-06	2022-08-06	0.196883	59.3855	0.7962	0.86	0.3384	10.9693	0	0	0	80.73	11.11	67335.3	126.459	5023108	17.84	998.087							136	2022-08-06	United Kingdom	2022-08-06	2022-08-06	0.196883	87.2685	1.0014	1.02	0	17.5192	0	0	0	74.88	11.11	39753.2	122.137	67508936	20.42	2226.46
		137	2022-08-13	Ireland	2022-08-13	2022-08-13	0.251006	67.8664	0.7365	1.09	0.2389	8.3016	0	0	0	80.74	11.11	67335.3	126.459	5023108	18.02	1016.6							137	2022-08-13	United Kingdom	2022-08-13	2022-08-13	0.251006	69.3731	0.9066	1.04	0	15.0247	0	0	0	74.95	11.11	39753.2	122.137	67508936	16.75	2252.3
		138	2022-08-20	Ireland	2022-08-20	2022-08-20	0.10989	43.7778	0.617	1.14	0.1991	6.9479	0	0	0	80.74	11.11	67335.3	126.459	5023108	18.88	1036.55							138	2022-08-20	United Kingdom	2022-08-20	2022-08-20	0.10989	54.4758	0.837	1.05	0	13.4338	0	0	0	75.02	11.11	39753.2	122.137	67508936	12.65	2271.92
		139	2022-08-27	Ireland	2022-08-27	2022-08-27	0.158125	34.64	0.4179	1.08	0.1792	6.1118	0	0	0	80.75	11.11	67335.3	126.459	5023108	11.36	1048.69							139	2022-08-27	United Kingdom	2022-08-27	2022-08-27	0.158125	44.3661	0.6636	1.07	0	11.2341	0	0	0	75.09	5.56	39753.2	122.137	67508936	19.37	2301.91
		140	2022-09-03	Ireland	2022-09-03	2022-09-03	0.10989	38.0442	0.4378	1.18	0.1394	5.6738	0	0	0	80.76	11.11	67335.3	126.459	5023108	11.56	1061.32							140	2022-09-03	United Kingdom	2022-09-03	2022-09-03	0.10989	42.7425	0.557	1.04	0	10.1335	0	0	0	75.14	5.56	39753.2	122.137	67508936	17.1	2328.6
		141	2022-09-10	Ireland	2022-09-10	2022-09-10	0.266929	37.228	0.2587	1.23	0.0796	5.2159	0	0	0	80.77	11.11	67335.3	126.459	5023108	8.74	1070.87							141	2022-09-10	United Kingdom	2022-09-10	2022-09-10	0.266929	43.2506	0.4919	0.77	0	9.021	0	0	0	75.18	5.56	39753.2	122.137	67508936	6.5	2337.83
		142	2022-09-17	Ireland	2022-09-17	2022-09-17	0.53384	31.5143	0.2985	1.3	0.0796	4.8376	0	0	0	80.77	11.11	67335.3	126.459	5023108	10.67	1082.74							142	2022-09-17	United Kingdom	2022-09-17	2022-09-17	0.53384	46.259	0.4459	0.75	0	8.353	0	0	0	75.19	5.56	39753.2	122.137	67508936	15.73	2362.38
		143	2022-09-24	Ireland	2022-09-24	2022-09-24	0.496172	33.0673	0.3184	1.3	0.1194	4.6386	0	0	0	80.78	11.11	67335.3	126.459	5023108	1.11	1084.01							143	2022-09-24	United Kingdom	2022-09-24	2022-09-24	0.496172	59.7787	0.4505	0.77	0	9.2062	0	0	0	0	5.56	39753.2	122.137	67508936	13.28	2383.46
		144	2022-10-01	Ireland	2022-10-01	2022-10-01	0.265377	39.7762	0.398	1.25	0.0796	5.9525	0	0	0	80.79	11.11	67335.3	126.459	5023108	11.86	1097.27							144	2022-10-01	United Kingdom	2022-10-01	2022-10-01	0.265377	77.9452	0.5953	0.82	0	12.308	0	0	0	0	5.56	39753.2	122.137	67508936	-5.88	2374.18
		145	2022-10-08	Ireland	2022-10-08	2022-10-08	0.107527	44.6735	0.6369	1.21	0.1194	6.5497	0	0	0	80.79	11.11	67335.3	126.459	5023108	15.77	1115.39							145	2022-10-08	United Kingdom	2022-10-08	2022-10-08	0.107527	98.0034	0.8502	0.89	0	16.5504	0	0	0	0	5.56	39753.2	122.137	67508936	15.65	2399.26
		146	2022-10-15	Ireland	2022-10-15	2022-10-15	0.434717	43.7379	0.5772	1.19	0.0796	8.0826	0	0	0	80.8	11.11	67335.3	126.459	5023108	12.16	1129.28							146	2022-10-15	United Kingdom	2022-10-15	2022-10-15	0.434717	90.9805	1.0828	0.95	0	18.0865	0	0	0	0	5.56	39753.2	122.137	67508936	16.52	2426.17
		147	2022-10-22	Ireland	2022-10-22	2022-10-22	0.549674	41.0901	0.6568	1.17	0.1194	9.6753	0	0	0	80.8	11.11	67335.3	126.459	5023108	19.16	1151.66							147	2022-10-22	United Kingdom	2022-10-22	2022-10-22	0.549674	80.8795	1.151	1.02	0	17.8747	0	0	0	0	5.56	39753.2	122.137	67508936	17.5	2455.45
		148	2022-10-29	Ireland	2022-10-29	2022-10-29	0.460597	35.5756	0.6369	1.15	0.1792	8.7993	0	0	0	80.81	11.11	67335.3	126.459	5023108	12.04	1165.99							148	2022-10-29	United Kingdom	2022-10-29	2022-10-29	0.460597	58.6055	1.0961	1.1	0	15.9697	0	0	0	0	5.56	39753.2	122.137	67508936	19.25	2487.76
		149	2022-11-05	Ireland	2022-11-05	2022-11-05	1.11522	37.8251	0.6967	1.13	0.2787	8.5604	0	0	0	80.81	11.11	67335.3	126.459	5023108	11.8	1180.4							149	2022-11-05	United Kingdom	2022-11-05	2022-11-05	1.11522	43.8846	0.9065	1.11	0	12.7998	0	0	0	0	5.56	39753.2	122.137	67508936	14.93	2512.53
		150	2022-11-12	Ireland	2022-11-12	2022-11-12	2.06884	36.0931	0.6568	1.13	0.1194	8.1623	0	0	0	80.81	11.11	67335.3	126.459	5023108	17.18	1200.31							150	2022-11-12	United Kingdom	2022-11-12	2022-11-12	2.06884	35.5064	0.7288	1.13	0	10.1898	0	0	0	0	5.56	39753.2	122.137	67508936	18.36	2543.42
		151	2022-11-19	Ireland	2022-11-19	2022-11-19	1.25044	32.0718	0.5772	1.15	0.1394	6.7488	0	0	0	80.82	11.11	67335.3	126.459	5023108	15	1218.31							151	2022-11-19	United Kingdom	2022-11-19	2022-11-19	1.25044	32.5766	0.6059	1.19	0	9.0981	0	0	0	0	5.56	39753.2	122.137	67508936	11.04	2562.77
		152	2022-11-26	Ireland	2022-11-26	2022-11-26	2.08627	30.1406	0.6768	1.21	0.0398	6.2909	0	0	0	80.82	11.11	67335.3	126.459	5023108	13.56	1235.35							152	2022-11-26	United Kingdom	2022-11-26	2022-11-26	2.08627	33.7451	0.5881	1.17	0	8.4967	0	0	0	0	5.56	39753.2	122.137	67508936	11.3	2582.7
		153	2022-12-03	Ireland	2022-12-03	2022-12-03	3.73078	33.5249	0.617	0.99	0.0796	6.0122	0	0	0	80.83	11.11	67335.3	126.459	5023108	16.6	1255.62							153	2022-12-03	United Kingdom	2022-12-03	2022-12-03	3.73078	37.6395	0.5364	1.01	0	8.9396	0	0	0	0	5.56	39753.2	122.137	67508936	9.96	2600.29
		154	2022-12-10	Ireland	2022-12-10	2022-12-11	4.73969	38.8206	0.7764	0.8	0.1194	6.7886	0	0	0	80.83	5.56	67335.3	126.459	5023108	17.4	1276.8							154	2022-12-10	United Kingdom	2022-12-10	2022-12-11	4.73969	45.074	0.631	0.84	0	9.8979	0	0	0	0	5.56	39753.2	122.137	67508936	8.2	2614.75
		155	2022-12-17	Ireland	2022-12-17	2022-12-17	6.80538	51.4023	0.4577	0.63	0.0796	7.0076	0	0	0	80.83	5.56	67335.3	126.459	5023108	18.49	1300.41							155	2022-12-17	United Kingdom	2022-12-17	2022-12-17	6.80538	57.9745	0.7436	0.67	0	12.0977	0	0	0	0	5.56	39753.2	122.137	67508936	8.89	2630.9
		156	2022-12-24	Ireland	2022-12-24	2022-12-24	7.38618	68.8418	1.0352	0.43	0.1194	9.2373	0	0	0	80.835	5.56	67335.3	126.459	5023108	19.86	1327.17							156	2022-12-24	United Kingdom	2022-12-24	2022-12-24	7.38618	72.5533	1.0681	0.5	0	15.5742	0	0	0	0	5.56	39753.2	122.137	67508936	13.16	2655.15
		157	2022-12-31	Ireland	2022-12-31	2022-12-31	6.58114	59.6643	1.2146	0.2	0.0995	12.4425	0	0	0	80.84	5.56	67335.3	126.459	5023108	35.33	1374.99							157	2022-12-31	United Kingdom	2022-12-31	2022-12-31	6.58114	61.1001	1.3671	0.3	0	17.1548	0	0	0	0	5.56	39753.2	122.137	67508936	24.78	2703.83
		158	2023-01-07	Ireland	2023-01-07	2023-01-07	6.43153	66.8511	1.1747	0.265	0.2787	14.6722	0	0	0	80.84	0	67335.3	126.459	5023108	40.5	1422.11							158	2023-01-07	United Kingdom	2023-01-07	2023-01-07	6.43153	52.8272	1.4517	0.295	0	17.2896	0	0	0	0	0	39753.2	122.137	67508936	17.28	2718.56
		159	2023-01-14	Ireland	2023-01-14	2023-01-14	5.31728	58.8679	1.3538	0	0.219	13.6569	0	0	0	80.84	0	67335.3	126.459	5023108	26.9	1461.93							159	2023-01-14	United Kingdom	2023-01-14	2023-01-14	5.31728	31.4684	1.2087	0	0	14.4277	0	0	0	0	0	39753.2	122.137	67508936	23.49	2766.28
		160	2023-01-21	Ireland	2023-01-21	2023-01-21	4.82093	24.2479	0.8759	0	0.2787	10.8499	0	0	0	80.85	0	67335.3	126.459	5023108	19.53	1491.56							160	2023-01-21	United Kingdom	2023-01-21	2023-01-21	4.82093	21.3202	1.034	0	0	11.6592	0	0	0	0	0	39753.2	122.137	67508936	25.36	2825.85
		161	2023-01-28	Ireland	2023-01-28	2023-01-28	3.14349	17.6782	0.5176	0	0.2588	6.3108	0	0	0	80.85	0	67335.3	126.459	5023108	7.24	1502.39							161	2023-01-28	United Kingdom	2023-01-28	2023-01-28	3.14349	23.576	0.7806	0	0	10.2772	0	0	0	0	0	39753.2	122.137	67508936	18.73	2867.65
		162	2023-02-04	Ireland	2023-02-04	2023-02-04	3.39268	14.6523	0.5573	0	0.1792	4.4594	0	0	0	80.85	0	67335.3	126.459	5023108	3.33	1507.22							162	2023-02-04	United Kingdom	2023-02-04	2023-02-04	3.39268	30.6166	0.7303	0	0	10.7097	0	0	0	0	0	39753.2	122.137	67508936	9.48	2888.08
		163	2023-02-11	Ireland	2023-02-11	2023-02-11	3.4471	13.8759	0.4578	0	0.1991	3.4839	0	0	0	80.85	0	67335.3	126.459	5023108	-4.64	1500.57							163	2023-02-11	United Kingdom	2023-02-11	2023-02-11	3.4471	33.917	0.6875	0	0	11.2681	0	0	0	0	0	39753.2	122.137	67508936	8.33	2905.25
		164	2023-02-18	Ireland	2023-02-18	2023-02-18	2.20031	15.3491	0.3383	0	0.219	3.5237	0	0	0	80.86	0	67335.3	126.459	5023108	0.62	1501.44							164	2023-02-18	United Kingdom	2023-02-18	2023-02-18	2.20031	40.2479	0.7006	0	0	12.0043	0	0	0	0	0	39753.2	122.137	67508936	5.14	2915.6
		165	2023-02-25	Ireland	2023-02-25	2023-02-25	3.25474	13.7565	0.3383	0	0.219	3.3645	0	0	0	80.86	0	67335.3	126.459	5023108	-4.59	1495.04							165	2023-02-25	United Kingdom	2023-02-25	2023-02-25	3.25474	42.2286	0.7614	0	0	12.8901	0	0	0	0	0	39753.2	122.137	67508936	2.92	2921.36
		166	2023-03-04	Ireland	2023-03-04	2023-03-04	3.0451	12.124	0.2786	0	0.1792	3.245	0	0	0	80.86	0	67335.3	126.459	5023108	-1.81	1492.62							166	2023-03-04	United Kingdom	2023-03-04	2023-03-04	3.0451	39.8659	0.8591	0	0	12.4606	0	0	0	0	0	39753.2	122.137	67508936	2.46	2926.19
		167	2023-03-11	Ireland	2023-03-11	2023-03-11	2.33107	13.7962	0.2587	0	0.0796	2.7274	0	0	0	80.86	0	67335.3	126.459	5023108	-8.25	1481.39							167	2023-03-11	United Kingdom	2023-03-11	2023-03-11	2.33107	43.1365	0.9466	0	0	12.7331	0	0	0	0	0	39753.2	122.137	67508936	6.12	2937.76
		168	2023-03-18	Ireland	2023-03-18	2023-03-18	2.42784	16.4042	0.2986	0	0.0796	3.6033	0	0	0	80.86	0	67335.3	126.459	5023108	7.71	1492.03							168	2023-03-18	United Kingdom	2023-03-18	2023-03-18	2.42784	49.1268	1.0161	0	0	14.1522	0	0	0	0	0	39753.2	122.137	67508936	-1.11	2935.59
		169	2023-03-25	Ireland	2023-03-25	2023-03-25	1.8656	21.1224	0.398	0	0.0597	4.7381	0	0	0	80.87	0	67335.3	126.459	5023108	11.66	1506.98							169	2023-03-25	United Kingdom	2023-03-25	2023-03-25	1.8656	46.9019	1.0665	0	0	14.5744	0	0	0	0	0	39753.2	122.137	67508936	6.76	2948.39
		170	2023-04-01	Ireland	2023-04-01	2023-04-01	1.25268	24.1882	0.3781	0	0.0398	5.833	0	0	0	80.87	0	67335.3	126.459	5023108	5.17	1513.55							170	2023-04-01	United Kingdom	2023-04-01	2023-04-01	1.25268	39.2259	1.0754	0	0	14.13	0	0	0	0	0	39753.2	122.137	67508936	13.67	2972.88
		171	2023-04-08	Ireland	2023-04-08	2023-04-08	1.34643	17.0014	0.3383	0	0.1194	5.6738	0	0	0	80.87	0	67335.3	126.459	5023108	-1.25	1511.96							171	2023-04-08	United Kingdom	2023-04-08	2023-04-08	1.34643	26.5329	0.8533	0	0	13.0857	0	0	0	0	0	39753.2	122.137	67508936	12.62	2994.63
		172	2023-04-15	Ireland	2023-04-15	2023-04-15	1.93228	11.0688	0.3383	0	0.0597	7.3062	0	0	0	80.88	0	67335.3	126.459	5023108	6.6	1520.19							172	2023-04-15	United Kingdom	2023-04-15	2023-04-15	1.93228	22.2059	0.8281	0	0	11.3689	0	0	0	0	0	39753.2	122.137	67508936	-2.17	2990.85
		173	2023-04-22	Ireland	2023-04-22	2023-04-22	1.20675	12.7412	0.199	0	0.0995	5.7932	0	0	0	80.88	0	67335.3	126.459	5023108	6.95	1528.77							173	2023-04-22	United Kingdom	2023-04-22	2023-04-22	1.20675	19.3752	0.7554	0	0	10.0342	0	0	0	0	0	39753.2	122.137	67508936	-4.63	2982.61
		174	2023-04-29	Ireland	2023-04-29	2023-04-29	1.02505	10.6707	0.4577	0	0.2389	6.1914	0	0	0	80.88	0	67335.3	126.459	5023108	7.18	1537.36							174	2023-04-29	United Kingdom	2023-04-29	2023-04-29	1.02505	17.0332	0.6325	0	0	8.6537	0	0	0	0	0	39753.2	122.137	67508936	17.1	3012.85
		175	2023-05-06	Ireland	2023-05-06	2023-05-06	0.710103	9.3568	0.4577	0	0.1593	5.2358	0	0	0	80.88	0	67335.3	126.459	5023108	12.1	1551.87							175	2023-05-06	United Kingdom	2023-05-06	2023-05-06	0.710103	16.709	0.5259	0	0	7.8553	0	0	0	0	0	39753.2	122.137	67508936	14.38	3038.27

## Sheet: Beta-corona-seasonality-Sweden)
				Incidence of Beta-coronavirus (HCoV) in Stockholm (2010-2020)													Epi Weeks 2010-2020						Case numbers expressed as percentages of year epi wk 1-52
				* OC43 and HKU1 measured seperately until 2017
				HCoV-OC43		(2010-2017)				HCoV-HKU1		(2010-2017)						HKU+OC43					HKU1+OC43
																	total
				year	continuous week	epidemiological week	negative	positive		year	continuous week	epidemiological week	negative	positive			year	Epidemiological week	continuous week	positive			Epi week	h2010	percent	h2011	percent	h2012	percent	h2013	percent	h2014	percent	βCoV-2015	percent	h2016	percent	h2017	percent	h2018	percent	h2019	percent	continuous week	epidemiological week	Av percent			Epi wk
				2010	1	1	54	3		2010	1	1	50	7			2010	1	1	10			1	10	8.62069	9	12.5	10	8.47458	6	5.30973	1	0.826446	0	0	16	8.93855	12	7.40741	5	4.31034	12	11.1111	1	1	6.74989			27
				2010	2	2	59	1		2010	2	2	54	6			2010	2	2	7			2	7	6.03448	4	5.55556	5	4.23729	2	1.76991	0	0	3	3.09278	6	3.35196	3	1.85185	2	1.72414	8	7.40741	2	2	3.50254			28
				2010	3	3	107	0		2010	3	3	105	2			2010	3	3	2			3	2	1.72414	4	5.55556	5	4.23729	5	4.42478	2	1.65289	3	3.09278	7	3.91061	8	4.93827	6	5.17241	9	8.33333	3	3	4.30421			29
				2010	4	4	54	0		2010	4	4	51	3			2010	4	4	3			4	3	2.58621	1	1.38889	3	2.54237	8	7.07965	2	1.65289	3	3.09278	7	3.91061	5	3.08642	4	3.44828	2	1.85185	4	4	3.064			30
				2010	5	5	57	0		2010	5	5	51	6			2010	5	5	6			5	6	5.17241	3	4.16667	7	5.9322	7	6.19469	0	0	0	0	5	2.7933	2	1.23457	2	1.72414	3	2.77778	5	5	2.99958			31
				2010	6	6	62	5		2010	6	6	65	2			2010	6	6	7			6	7	6.03448	5	6.94444	5	4.23729	1	0.884956	2	1.65289	2	2.06186	5	2.7933	2	1.23457	6	5.17241	4	3.7037	6	6	3.47199			32
				2010	7	7	76	1		2010	7	7	74	3			2010	7	7	4			7	4	3.44828	1	1.38889	5	4.23729	4	3.53982	0	0	1	1.03093	7	3.91061	6	3.7037	1	0.862069	0	0	7	7	2.21216			33
				2010	8	8	74	6		2010	8	8	76	4			2010	8	8	10			8	10	8.62069	0	0	5	4.23729	1	0.884956	1	0.826446	4	4.12371	5	2.7933	6	3.7037	3	2.58621	5	4.62963	8	8	3.24059			34
				2010	9	9	84	1		2010	9	9	84	1			2010	9	9	2			9	2	1.72414	2	2.77778	5	4.23729	4	3.53982	1	0.826446	1	1.03093	3	1.67598	7	4.32099	1	0.862069	5	4.62963	9	9	2.56251			35
				2010	10	10	69	1		2010	10	10	68	2			2010	10	10	3			10	3	2.58621	0	0	5	4.23729	5	4.42478	2	1.65289	1	1.03093	3	1.67598	4	2.46914	1	0.862069	3	2.77778	10	10	2.17171			36
				2010	11	11	79	1		2010	11	11	76	4			2010	11	11	5			11	5	4.31034	0	0	3	2.54237	3	2.65487	1	0.826446	0	0	4	2.23464	2	1.23457	3	2.58621	7	6.48148	11	11	2.28709			37
				2010	12	12	67	1		2010	12	12	67	1			2010	12	12	2			12	2	1.72414	3	4.16667	0	0	1	0.884956	1	0.826446	0	0	0	0	3	1.85185	5	4.31034	3	2.77778	12	12	1.65422			38
				2010	13	13	66	2		2010	13	13	67	1			2010	13	13	3			13	3	2.58621	0	0	1	0.847458	0	0	1	0.826446	1	1.03093	3	1.67598	2	1.23457	3	2.58621	3	2.77778	13	13	1.35656			39
				2010	14	14	58	0		2010	14	14	57	1			2010	14	14	1			14	1	0.862069	2	2.77778	1	0.847458	5	4.42478	4	3.30579	1	1.03093	5	2.7933	2	1.23457	2	1.72414	0	0	14	14	1.90008			40
				2010	15	15	124	1		2010	15	15	123	2			2010	15	15	3			15	3	2.58621	3	4.16667	2	1.69492	2	1.76991	3	2.47934	0	0	2	1.11732	7	4.32099	1	0.862069	3	2.77778	15	15	2.17752			41
				2010	16	16	85	0		2010	16	16	85	0			2010	16	16	0			16	0	0	1	1.38889	0	0	0	0	3	2.47934	0	0	0	0	5	3.08642	1	0.862069	3	2.77778	16	16	1.05945			42
				2010	17	17	69	1		2010	17	17	70	0			2010	17	17	1			17	1	0.862069	0	0	0	0	2	1.76991	1	0.826446	2	2.06186	0	0	2	1.23457	2	1.72414	1	0.925926	17	17	0.940491			43
				2010	18	18	71	1		2010	18	18	72	0			2010	18	18	1			18	1	0.862069	1	1.38889	0	0	0	0	2	1.65289	1	1.03093	1	0.558659	3	1.85185	2	1.72414	1	0.925926	18	18	0.999535			44
				2010	19	19	43	0		2010	19	19	42	1			2010	19	19	1			19	1	0.862069	0	0	2	1.69492	2	1.76991	1	0.826446	3	3.09278	0	0	0	0	3	2.58621	2	1.85185	19	19	1.26842			45
				2010	20	20	66	0		2010	20	20	66	0			2010	20	20	0			20	0	0	4	5.55556	2	1.69492	0	0	0	0	3	3.09278	1	0.558659	3	1.85185	3	2.58621	1	0.925926	20	20	1.62659			46
				2010	21	21	58	0		2010	21	21	58	0			2010	21	21	0			21	0	0	0	0	3	2.54237	0	0	0	0	1	1.03093	0	0	1	0.617284	2	1.72414	4	3.7037	21	21	0.961843			47
				2010	22	22	65	1		2010	22	22	66	0			2010	22	22	1			22	1	0.862069	2	2.77778	0	0	1	0.884956	0	0	2	2.06186	2	1.11732	2	1.23457	1	0.862069	0	0	22	22	0.980061			48
				2010	23	23	59	3		2010	23	23	62	0			2010	23	23	3			23	3	2.58621	0	0	0	0	1	0.884956	1	0.826446	4	4.12371	1	0.558659	2	1.23457	1	0.862069	2	1.85185	23	23	1.29285			49
				2010	24	24	63	1		2010	24	24	64	0			2010	24	24	1			24	1	0.862069	2	2.77778	0	0	0	0	0	0	1	1.03093	2	1.11732	3	1.85185	1	0.862069	0	0	24	24	0.850201			50
				2010	25	25	100	0		2010	25	25	98	2			2010	25	25	2			25	2	1.72414	2	2.77778	0	0	0	0	0	0	1	1.03093	2	1.11732	3	1.85185	2	1.72414	0	0	25	25	1.02262			51
				2010	26	26	60	0		2010	26	26	60	0			2010	26	26	0			26	0	0	1	1.38889	0	0	1	0.884956	0	0	0	0	1	0.558659	3	1.85185	1	0.862069	1	0.925926	26	26	0.647235			52
				2010	27	27	83	0		2010	27	27	83	0			2010	27	27	0			27	0	0	0	0	2	1.69492	0	0	0	0	1	1.03093	0	0	2	1.23457	1	0.862069	1	0.925926	27	27	0.574841			1
				2010	28	28	40	0		2010	28	28	40	0			2010	28	28	0			28	0	0	0	0	0	0	0	0	2	1.65289	0	0	1	0.558659	0	0	0	0	1	0.925926	28	28	0.313748			2
				2010	29	29	35	0		2010	29	29	35	0			2010	29	29	0			29	0	0	1	1.38889	0	0	1	0.884956	0	0	1	1.03093	2	1.11732	1	0.617284	0	0	0	0	29	29	0.503937			3
				2010	30	30	26	0		2010	30	30	26	0			2010	30	30	0			30	0	0	0	0	0	0	0	0	0	0	0	0	1	0.558659	1	0.617284	1	0.862069	2	1.85185	30	30	0.388986			4
				2010	31	31	20	0		2010	31	31	20	0			2010	31	31	0			31	0	0	0	0	0	0	0	0	0	0	1	1.03093	1	0.558659	0	0	1	0.862069	0	0	31	31	0.245166			5
				2010	32	32	21	0		2010	32	32	21	0			2010	32	32	0			32	0	0	0	0	1	0.847458	0	0	2	1.65289	0	0	0	0	0	0	1	0.862069	0	0	32	32	0.336242			6
				2010	33	33	46	0		2010	33	33	46	0			2010	33	33	0			33	0	0	1	1.38889	0	0	0	0	0	0	0	0	0	0	0	0	0	0	0	0	33	33	0.138889			7
				2010	34	34	62	0		2010	34	34	62	0			2010	34	34	0			34	0	0	0	0	0	0	1	0.884956	2	1.65289	0	0	0	0	1	0.617284	0	0	0	0	34	34	0.315513			8
				2010	35	35	60	0		2010	35	35	60	0			2010	35	35	0			35	0	0	1	1.38889	0	0	0	0	3	2.47934	0	0	0	0	0	0	0	0	0	0	35	35	0.386823			9
				2010	36	36	61	0		2010	36	36	61	0			2010	36	36	0			36	0	0	0	0	1	0.847458	0	0	4	3.30579	1	1.03093	2	1.11732	0	0	0	0	0	0	36	36	0.630149			10
				2010	37	37	40	0		2010	37	37	40	0			2010	37	37	0			37	0	0	2	2.77778	0	0	0	0	3	2.47934	1	1.03093	0	0	0	0	1	0.862069	0	0	37	37	0.715011			11
				2010	38	38	41	1		2010	38	38	42	0			2010	38	38	1			38	1	0.862069	0	0	0	0	0	0	5	4.13223	1	1.03093	3	1.67598	1	0.617284	1	0.862069	0	0	38	38	0.918056			12
				2010	39	39	43	0		2010	39	39	43	0			2010	39	39	0			39	0	0	0	0	0	0	0	0	12	9.91736	2	2.06186	1	0.558659	0	0	1	0.862069	0	0	39	39	1.33999			13
				2010	40	40	36	0		2010	40	40	36	0			2010	40	40	0			40	0	0	0	0	0	0	0	0	13	10.7438	0	0	2	1.11732	0	0	0	0	0	0	40	40	1.18611			14
				2010	41	41	45	0		2010	41	41	45	0			2010	41	41	0			41	0	0	0	0	0	0	0	0	16	13.2231	0	0	2	1.11732	2	1.23457	0	0	0	0	41	41	1.5575			15
				2010	42	42	46	0		2010	42	42	46	0			2010	42	42	0			42	0	0	1	1.38889	1	0.847458	1	0.884956	9	7.43802	2	2.06186	1	0.558659	1	0.617284	0	0	0	0	42	42	1.37971			16
				2010	43	43	67	1		2010	43	43	68	0			2010	43	43	1			43	1	0.862069	0	0	0	0	0	0	4	3.30579	1	1.03093	2	1.11732	0	0	0	0	0	0	43	43	0.63161			17
				2010	44	44	44	0		2010	44	44	44	0			2010	44	44	0			44	0	0	0	0	1	0.847458	0	0	0	0	3	3.09278	1	0.558659	2	1.23457	1	0.862069	3	2.77778	44	44	0.937331			18
				2010	45	45	45	2		2010	45	45	47	0			2010	45	45	2			45	2	1.72414	2	2.77778	4	3.38983	2	1.76991	3	2.47934	1	1.03093	4	2.23464	2	1.23457	3	2.58621	1	0.925926	45	45	2.01533			19
				2010	46	46	55	2		2010	46	46	57	0			2010	46	46	2			46	2	1.72414	0	0	0	0	2	1.76991	3	2.47934	0	0	5	2.7933	1	0.617284	1	0.862069	2	1.85185	46	46	1.20979			20
				2010	47	47	47	1		2010	47	47	48	0			2010	47	47	1			47	1	0.862069	1	1.38889	3	2.54237	1	0.884956	3	2.47934	4	4.12371	5	2.7933	5	3.08642	2	1.72414	0	0	47	47	1.98852			21
				2010	48	48	51	2		2010	48	48	53	0			2010	48	48	2			48	2	1.72414	0	0	6	5.08475	10	8.84956	0	0	2	2.06186	8	4.46927	2	1.23457	3	2.58621	2	1.85185	48	48	2.78622			22
				2010	49	49	41	4		2010	49	49	45	0			2010	49	49	4			49	4	3.44828	2	2.77778	6	5.08475	5	4.42478	2	1.65289	4	4.12371	9	5.02793	6	3.7037	8	6.89655	2	1.85185	49	49	3.89922			23
				2010	50	50	51	6		2010	50	50	57	0			2010	50	50	6			50	6	5.17241	3	4.16667	10	8.47458	10	8.84956	1	0.826446	7	7.21649	7	3.91061	15	9.25926	8	6.89655	1	0.925926	50	50	5.56985			24
				2010	51	51	40	7		2010	51	51	47	0			2010	51	51	7			51	7	6.03448	3	4.16667	7	5.9322	10	8.84956	4	3.30579	9	9.27835	19	10.6145	10	6.17284	12	10.3448	8	7.40741	51	51	7.21066			25
				2010	52	52	51	12		2010	52	52	63	0			2010	52	52	12			52	12	10.3448	5	6.94444	7	5.9322	9	7.9646	1	0.826446	7	7.21649	14	7.82123	12	7.40741	7	6.03448	3	2.77778	52	52	6.32699			26
				2010	53	53	17	0		2010	53	53	17	0			2010	53	53	0			53	0	0									11	11.3402	1	0.558659							53	53	3.96629
				2011	54	1	73	9		2011	54	1	82	0			2011	1	54	9																								54	1	6.74989
				2011	55	2	80	4		2011	55	2	84	0			2011	2	55	4				116	100	72	100	118	100	113	100	121	100	97	100	179	100	162	100	116	100	108		55	2	3.50254
				2011	56	3	56	4		2011	56	3	60	0			2011	3	56	4																								56	3	4.30421
				2011	57	4	58	1		2011	57	4	59	0			2011	4	57	1																								57	4	3.064
				2011	58	5	58	3		2011	58	5	61	0			2011	5	58	3																								58	5	2.99958
				2011	59	6	62	3		2011	59	6	63	2			2011	6	59	5																								59	6	3.47199
				2011	60	7	58	1		2011	60	7	59	0			2011	7	60	1																								60	7	2.21216
				2011	61	8	74	0		2011	61	8	74	0			2011	8	61	0																								61	8	3.24059
				2011	62	9	64	2		2011	62	9	66	0			2011	9	62	2																								62	9	2.56251
				2011	63	10	81	0		2011	63	10	81	0			2011	10	63	0																								63	10	2.17171
				2011	64	11	72	0		2011	64	11	72	0			2011	11	64	0																								64	11	2.28709
				2011	65	12	87	2		2011	65	12	88	1			2011	12	65	3																								65	12	1.65422
				2011	66	13	75	0		2011	66	13	75	0			2011	13	66	0																								66	13	1.35656
				2011	67	14	71	2		2011	67	14	73	0			2011	14	67	2																								67	14	1.90008
				2011	68	15	60	1		2011	68	15	59	2			2011	15	68	3																								68	15	2.17752
				2011	69	16	62	0		2011	69	16	61	1			2011	16	69	1																								69	16	1.05945
				2011	70	17	46	0		2011	70	17	46	0			2011	17	70	0																								70	17	0.940491
				2011	71	18	72	0		2011	71	18	71	1			2011	18	71	1																								71	18	0.999535
				2011	72	19	46	0		2011	72	19	46	0			2011	19	72	0																								72	19	1.26842
				2011	73	20	53	2		2011	73	20	53	2			2011	20	73	4																								73	20	1.62659
				2011	74	21	48	0		2011	74	21	48	0			2011	21	74	0																								74	21	0.961843
				2011	75	22	47	1		2011	75	22	47	1			2011	22	75	2																								75	22	0.980061
				2011	76	23	43	0		2011	76	23	43	0			2011	23	76	0																								76	23	1.29285
				2011	77	24	43	1		2011	77	24	43	1			2011	24	77	2																								77	24	0.850201
				2011	78	25	36	2		2011	78	25	38	0			2011	25	78	2																								78	25	1.02262
				2011	79	26	32	0		2011	79	26	31	1			2011	26	79	1																								79	26	0.647235
				2011	80	27	29	0		2011	80	27	29	0			2011	27	80	0																								80	27	0.574841
				2011	81	28	31	0		2011	81	28	31	0			2011	28	81	0																								81	28	0.313748
				2011	82	29	30	0		2011	82	29	29	1			2011	29	82	1																								82	29	0.503937
				2011	83	30	21	0		2011	83	30	21	0			2011	30	83	0																								83	30	0.388986
				2011	84	31	22	0		2011	84	31	22	0			2011	31	84	0																								84	31	0.245166
				2011	85	32	19	0		2011	85	32	19	0			2011	32	85	0																								85	32	0.336242
				2011	86	33	26	1		2011	86	33	27	0			2011	33	86	1																								86	33	0.138889
				2011	87	34	39	0		2011	87	34	39	0			2011	34	87	0																								87	34	0.315513
				2011	88	35	35	1		2011	88	35	36	0			2011	35	88	1																								88	35	0.386823
				2011	89	36	46	0		2011	89	36	46	0			2011	36	89	0																								89	36	0.630149
				2011	90	37	41	2		2011	90	37	43	0			2011	37	90	2																								90	37	0.715011
				2011	91	38	60	0		2011	91	38	60	0			2011	38	91	0																								91	38	0.918056
				2011	92	39	31	0		2011	92	39	31	0			2011	39	92	0																								92	39	1.33999
				2011	93	40	55	0		2011	93	40	55	0			2011	40	93	0																								93	40	1.18611
				2011	94	41	56	0		2011	94	41	56	0			2011	41	94	0																								94	41	1.5575
				2011	95	42	54	1		2011	95	42	55	0			2011	42	95	1																								95	42	1.37971
				2011	96	43	49	0		2011	96	43	49	0			2011	43	96	0																								96	43	0.63161
				2011	97	44	56	0		2011	97	44	56	0			2011	44	97	0																								97	44	0.937331
				2011	98	45	48	1		2011	98	45	48	1			2011	45	98	2																								98	45	2.01533
				2011	99	46	52	0		2011	99	46	52	0			2011	46	99	0																								99	46	1.20979
				2011	100	47	65	1		2011	100	47	66	0			2011	47	100	1																								100	47	1.98852
				2011	101	48	46	0		2011	101	48	46	0			2011	48	101	0																								101	48	2.78622
				2011	102	49	55	0		2011	102	49	53	2			2011	49	102	2																								102	49	3.89922
				2011	103	50	51	0		2011	103	50	48	3			2011	50	103	3																								103	50	5.56985
				2011	104	51	58	0		2011	104	51	55	3			2011	51	104	3																								104	51	7.21066
				2011	105	52	51	1		2011	105	52	48	4			2011	52	105	5																								105	52	6.32699
				2012	106	1	75	3		2012	106	1	71	7			2012	1	106	10																							1	106	1	6.74989
				2012	107	2	68	1		2012	107	2	65	4			2012	2	107	5																							2	107	2	3.50254
				2012	108	3	80	1		2012	108	3	77	4			2012	3	108	5																							3	108	3	4.30421
				2012	109	4	53	0		2012	109	4	50	3			2012	4	109	3																							4	109	4	3.064
				2012	110	5	68	2		2012	110	5	65	5			2012	5	110	7																							5	110	5	2.99958
				2012	111	6	92	1		2012	111	6	89	4			2012	6	111	5																							6	111	6	3.47199
				2012	112	7	87	0		2012	112	7	82	5			2012	7	112	5																							7	112	7	2.21216
				2012	113	8	101	1		2012	113	8	98	4			2012	8	113	5																							8	113	8	3.24059
				2012	114	9	133	1		2012	114	9	130	4			2012	9	114	5																							9	114	9	2.56251
				2012	115	10	109	0		2012	115	10	104	5			2012	10	115	5																							10	115	10	2.17171
				2012	116	11	89	1		2012	116	11	88	2			2012	11	116	3																							11	116	11	2.28709
				2012	117	12	97	0		2012	117	12	97	0			2012	12	117	0																							12	117	12	1.65422
				2012	118	13	82	0		2012	118	13	81	1			2012	13	118	1																							13	118	13	1.35656
				2012	119	14	62	1		2012	119	14	64	0			2012	14	119	1																							14	119	14	1.90008
				2012	120	15	67	1		2012	120	15	67	1			2012	15	120	2																							15	120	15	2.17752
				2012	121	16	68	0		2012	121	16	68	0			2012	16	121	0
				2012	122	17	65	0		2012	122	17	65	0			2012	17	122	0
				2012	123	18	57	0		2012	123	18	57	0			2012	18	123	0
				2012	124	19	51	1		2012	124	19	51	1			2012	19	124	2
				2012	125	20	53	1		2012	125	20	53	1			2012	20	125	2
				2012	126	21	47	2		2012	126	21	48	1			2012	21	126	3
				2012	127	22	66	0		2012	127	22	66	0			2012	22	127	0
				2012	128	23	46	0		2012	128	23	46	0			2012	23	128	0
				2012	129	24	48	0		2012	129	24	48	0			2012	24	129	0
				2012	130	25	52	0		2012	130	25	52	0			2012	25	130	0
				2012	131	26	63	0		2012	131	26	63	0			2012	26	131	0
				2012	132	27	35	1		2012	132	27	35	1			2012	27	132	2
				2012	133	28	30	0		2012	133	28	30	0			2012	28	133	0
				2012	134	29	26	0		2012	134	29	26	0			2012	29	134	0
				2012	135	30	30	0		2012	135	30	30	0			2012	30	135	0
				2012	136	31	45	0		2012	136	31	45	0			2012	31	136	0
				2012	137	32	25	1		2012	137	32	26	0			2012	32	137	1
				2012	138	33	49	0		2012	138	33	49	0			2012	33	138	0
				2012	139	34	37	0		2012	139	34	37	0			2012	34	139	0
				2012	140	35	34	0		2012	140	35	34	0			2012	35	140	0
				2012	141	36	49	0		2012	141	36	48	1			2012	36	141	1
				2012	142	37	52	0		2012	142	37	52	0			2012	37	142	0
				2012	143	38	42	0		2012	143	38	42	0			2012	38	143	0
				2012	144	39	28	0		2012	144	39	28	0			2012	39	144	0
				2012	145	40	36	0		2012	145	40	36	0			2012	40	145	0
				2012	146	41	44	0		2012	146	41	44	0			2012	41	146	0
				2012	147	42	50	1		2012	147	42	51	0			2012	42	147	1
				2012	148	43	57	0		2012	148	43	57	0			2012	43	148	0
				2012	149	44	44	1		2012	149	44	45	0			2012	44	149	1
				2012	150	45	60	4		2012	150	45	64	0			2012	45	150	4
				2012	151	46	65	0		2012	151	46	65	0			2012	46	151	0
				2012	152	47	65	3		2012	152	47	68	0			2012	47	152	3
				2012	153	48	51	6		2012	153	48	57	0			2012	48	153	6
				2012	154	49	68	6		2012	154	49	74	0			2012	49	154	6
				2012	155	50	59	10		2012	155	50	69	0			2012	50	155	10
				2012	156	51	92	7		2012	156	51	99	0			2012	51	156	7
				2012	157	52	38	7		2012	157	52	45	0			2012	52	157	7
				2013	158	1	85	3		2013	158	1	85	3			2013	1	158	6
				2013	159	2	66	2		2013	159	2	68	0			2013	2	159	2
				2013	160	3	77	5		2013	160	3	82	0			2013	3	160	5
				2013	161	4	83	8		2013	161	4	91	0			2013	4	161	8
				2013	162	5	93	7		2013	162	5	100	0			2013	5	162	7
				2013	163	6	99	1		2013	163	6	100	0			2013	6	163	1
				2013	164	7	102	4		2013	164	7	106	0			2013	7	164	4
				2013	165	8	99	1		2013	165	8	100	0			2013	8	165	1
				2013	166	9	79	4		2013	166	9	83	0			2013	9	166	4
				2013	167	10	81	4		2013	167	10	84	1			2013	10	167	5
				2013	168	11	88	3		2013	168	11	91	0			2013	11	168	3
				2013	169	12	64	1		2013	169	12	65	0			2013	12	169	1
				2013	170	13	75	0		2013	170	13	74	0			2013	13	170	0
				2013	171	14	73	3		2013	171	14	74	2			2013	14	171	5
				2013	172	15	85	1		2013	172	15	85	1			2013	15	172	2
				2013	173	16	80	0		2013	173	16	81	0			2013	16	173	0
				2013	174	17	95	2		2013	174	17	97	0			2013	17	174	2
				2013	175	18	79	0		2013	175	18	79	0			2013	18	175	0
				2013	176	19	64	2		2013	176	19	66	0			2013	19	176	2
				2013	177	20	66	0		2013	177	20	66	0			2013	20	177	0
				2013	178	21	55	0		2013	178	21	55	0			2013	21	178	0
				2013	179	22	50	0		2013	179	22	49	1			2013	22	179	1
				2013	180	23	45	1		2013	180	23	46	0			2013	23	180	1
				2013	181	24	63	0		2013	181	24	65	0			2013	24	181	0
				2013	182	25	46	0		2013	182	25	46	0			2013	25	182	0
				2013	183	26	55	0		2013	183	26	54	1			2013	26	183	1
				2013	184	27	45	0		2013	184	27	45	0			2013	27	184	0
				2013	185	28	48	0		2013	185	28	48	0			2013	28	185	0
				2013	186	29	34	0		2013	186	29	33	1			2013	29	186	1
				2013	187	30	37	0		2013	187	30	37	0			2013	30	187	0
				2013	188	31	36	0		2013	188	31	36	0			2013	31	188	0
				2013	189	32	33	0		2013	189	32	33	0			2013	32	189	0
				2013	190	33	43	0		2013	190	33	43	0			2013	33	190	0
				2013	191	34	39	1		2013	191	34	40	0			2013	34	191	1
				2013	192	35	39	0		2013	192	35	39	0			2013	35	192	0
				2013	193	36	57	0		2013	193	36	57	0			2013	36	193	0
				2013	194	37	45	0		2013	194	37	45	0			2013	37	194	0
				2013	195	38	59	0		2013	195	38	59	0			2013	38	195	0
				2013	196	39	51	0		2013	196	39	51	0			2013	39	196	0
				2013	197	40	62	0		2013	197	40	62	0			2013	40	197	0
				2013	198	41	60	0		2013	198	41	60	0			2013	41	198	0
				2013	199	42	50	0		2013	199	42	49	1			2013	42	199	1
				2013	200	43	68	0		2013	200	43	68	0			2013	43	200	0
				2013	201	44	52	0		2013	201	44	52	0			2013	44	201	0
				2013	202	45	57	0		2013	202	45	55	2			2013	45	202	2
				2013	203	46	57	1		2013	203	46	57	1			2013	46	203	2
				2013	204	47	80	0		2013	204	47	79	1			2013	47	204	1
				2013	205	48	65	0		2013	205	48	55	10			2013	48	205	10
				2013	206	49	76	1		2013	206	49	73	4			2013	49	206	5
				2013	207	50	63	1		2013	207	50	55	9			2013	50	207	10
				2013	208	51	95	0		2013	208	51	85	10			2013	51	208	10
				2013	209	52	60	1		2013	209	52	53	8			2013	52	209	9
				2014	210	1	99	2		2014	210	1	96	5			2014	1	210	7
				2014	211	2	79	0		2014	211	2	71	8			2014	2	211	8
				2014	212	3	85	0		2014	212	3	78	7			2014	3	212	7
				2014	213	4	98	0		2014	213	4	99	2			2014	4	213	2
				2014	214	5	93	1		2014	214	5	91	2			2014	5	214	3
				2014	215	6	97	1		2014	215	6	94	5			2014	6	215	6
				2014	216	7	138	2		2014	216	7	135	5			2014	7	216	7
				2014	217	8	133	0		2014	217	8	128	5			2014	8	217	5
				2014	218	9	118	2		2014	218	9	119	1			2014	9	218	3
				2014	219	10	105	0		2014	219	10	104	1			2014	10	219	1
				2014	220	11	103	0		2014	220	11	103	0			2014	11	220	0
				2014	221	12	87	0		2014	221	12	85	2			2014	12	221	2
				2014	222	13	111	1		2014	222	13	111	1			2014	13	222	2
				2014	223	14	84	0		2014	223	14	84	0			2014	14	223	0
				2014	224	15	101	2		2014	224	15	103	0			2014	15	224	2
				2014	225	16	74	0		2014	225	16	74	0			2014	16	225	0
				2014	226	17	86	1		2014	226	17	87	0			2014	17	226	1
				2014	227	18	55	0		2014	227	18	54	1			2014	18	227	1
				2014	228	19	73	1		2014	228	19	73	1			2014	19	228	2
				2014	229	20	88	1		2014	229	20	89	0			2014	20	229	1
				2014	230	21	77	1		2014	230	21	78	0			2014	21	230	1
				2014	231	22	71	1		2014	231	22	72	0			2014	22	231	1
				2014	232	23	48	4		2014	232	23	52	0			2014	23	232	4
				2014	233	24	98	2		2014	233	24	99	1			2014	24	233	3
				2014	234	25	69	3		2014	234	25	72	0			2014	25	234	3
				2014	235	26	73	1		2014	235	26	74	0			2014	26	235	1
				2014	236	27	49	2		2014	236	27	51	0			2014	27	236	2
				2014	237	28	45	0		2014	237	28	44	1			2014	28	237	1
				2014	238	29	45	0		2014	238	29	45	0			2014	29	238	0
				2014	239	30	45	0		2014	239	30	45	0			2014	30	239	0
				2014	240	31	35	0		2014	240	31	35	0			2014	31	240	0
				2014	241	32	47	1		2014	241	32	48	0			2014	32	241	1
				2014	242	33	64	0		2014	242	33	64	0			2014	33	242	0
				2014	243	34	51	0		2014	243	34	51	0			2014	34	243	0
				2014	244	35	51	0		2014	244	35	51	0			2014	35	244	0
				2014	245	36	66	0		2014	245	36	66	0			2014	36	245	0
				2014	246	37	77	1		2014	246	37	77	1			2014	37	246	2
				2014	247	38	71	0		2014	247	38	71	0			2014	38	247	0
				2014	248	39	74	0		2014	248	39	74	0			2014	39	248	0
				2014	249	40	92	0		2014	249	40	92	0			2014	40	249	0
				2014	250	41	65	2		2014	250	41	67	0			2014	41	250	2
				2014	251	42	67	0		2014	251	42	67	0			2014	42	251	0
				2014	252	43	91	2		2014	252	43	93	0			2014	43	252	2
				2014	253	44	88	3		2014	253	44	91	0			2014	44	253	3
				2014	254	45	92	4		2014	254	45	96	0			2014	45	254	4
				2014	255	46	81	3		2014	255	46	84	0			2014	46	255	3
				2014	256	47	96	5		2014	256	47	101	0			2014	47	256	5
				2014	257	48	106	12		2014	257	48	118	0			2014	48	257	12
				2014	258	49	71	13		2014	258	49	84	0			2014	49	258	13
				2014	259	50	95	16		2014	259	50	111	0			2014	50	259	16
				2014	260	51	109	9		2014	260	51	118	0			2014	51	260	9
				2014	261	52	81	4		2014	261	52	85	0			2014	52	261	4
				2015	262	1	25	0		2015	262	1	25	0			2015	1	262	0
				2015	263	2	64	3		2015	263	2	67	0			2015	2	263	3
				2015	264	3	88	2		2015	264	3	89	1			2015	3	264	3
				2015	265	4	97	3		2015	265	4	100	0			2015	4	265	3
				2015	266	5	102	0		2015	266	5	102	0			2015	5	266	0
				2015	267	6	118	2		2015	267	6	120	0			2015	6	267	2
				2015	268	7	138	1		2015	268	7	139	0			2015	7	268	1
				2015	269	8	132	3		2015	269	8	134	1			2015	8	269	4
				2015	270	9	131	1		2015	270	9	132	0			2015	9	270	1
				2015	271	10	117	1		2015	271	10	118	0			2015	10	271	1
				2015	272	11	109	0		2015	272	11	109	0			2015	11	272	0
				2015	273	12	109	0		2015	273	12	109	0			2015	12	273	0
				2015	274	13	117	1		2015	274	13	118	0			2015	13	274	1
				2015	275	14	95	1		2015	275	14	96	0			2015	14	275	1
				2015	276	15	97	0		2015	276	15	97	0			2015	15	276	0
				2015	277	16	98	0		2015	277	16	98	0			2015	16	277	0
				2015	278	17	110	2		2015	278	17	112	0			2015	17	278	2
				2015	279	18	88	0		2015	279	18	87	1			2015	18	279	1
				2015	280	19	94	3		2015	280	19	97	0			2015	19	280	3
				2015	281	20	89	1		2015	281	20	88	2			2015	20	281	3
				2015	282	21	95	1		2015	282	21	96	0			2015	21	282	1
				2015	283	22	86	2		2015	283	22	88	0			2015	22	283	2
				2015	284	23	81	3		2015	284	23	83	1			2015	23	284	4
				2015	285	24	75	0		2015	285	24	74	1			2015	24	285	1
				2015	286	25	66	1		2015	286	25	67	0			2015	25	286	1
				2015	287	26	74	0		2015	287	26	74	0			2015	26	287	0
				2015	288	27	60	1		2015	288	27	61	0			2015	27	288	1
				2015	289	28	78	0		2015	289	28	78	0			2015	28	289	0
				2015	290	29	50	0		2015	290	29	49	1			2015	29	290	1
				2015	291	30	52	0		2015	291	30	52	0			2015	30	291	0
				2015	292	31	53	1		2015	292	31	54	0			2015	31	292	1
				2015	293	32	65	0		2015	293	32	65	0			2015	32	293	0
				2015	294	33	70	0		2015	294	33	70	0			2015	33	294	0
				2015	295	34	76	0		2015	295	34	76	0			2015	34	295	0
				2015	296	35	64	0		2015	296	35	64	0			2015	35	296	0
				2015	297	36	73	1		2015	297	36	74	0			2015	36	297	1
				2015	298	37	74	1		2015	298	37	75	0			2015	37	298	1
				2015	299	38	71	1		2015	299	38	72	0			2015	38	299	1
				2015	300	39	83	2		2015	300	39	85	0			2015	39	300	2
				2015	301	40	104	0		2015	301	40	104	0			2015	40	301	0
				2015	302	41	80	0		2015	302	41	80	0			2015	41	302	0
				2015	303	42	86	2		2015	303	42	88	0			2015	42	303	2
				2015	304	43	96	1		2015	304	43	97	0			2015	43	304	1
				2015	305	44	99	3		2015	305	44	102	0			2015	44	305	3
				2015	306	45	94	1		2015	306	45	95	0			2015	45	306	1
				2015	307	46	101	0		2015	307	46	101	0			2015	46	307	0
				2015	308	47	103	2		2015	308	47	103	2			2015	47	308	4
				2015	309	48	87	1		2015	309	48	87	1			2015	48	309	2
				2015	310	49	104	1		2015	310	49	102	3			2015	49	310	4
				2015	311	50	100	1		2015	311	50	95	6			2015	50	311	7
				2015	312	51	122	0		2015	312	51	113	9			2015	51	312	9
				2015	313	52	79	3		2015	313	52	78	4			2015	52	313	7
				2015	314	53	94	4		2015	314	53	91	7			2015	53	314	11
				2016	315	1	169	3		2016	315	1	159	13			2016	1	315	16
				2016	316	2	127	4		2016	316	2	129	2			2016	2	316	6
				2016	317	3	132	4		2016	317	3	133	3			2016	3	317	7
				2016	318	4	181	0		2016	318	4	174	7			2016	4	318	7
				2016	319	5	201	0		2016	319	5	196	5			2016	5	319	5
				2016	320	6	177	2		2016	320	6	176	3			2016	6	320	5
				2016	321	7	182	3		2016	321	7	181	4			2016	7	321	7
				2016	322	8	186	3		2016	322	8	187	2			2016	8	322	5
				2016	323	9	154	2		2016	323	9	155	1			2016	9	323	3
				2016	324	10	152	0		2016	324	10	149	3			2016	10	324	3
				2016	325	11	168	1		2016	325	11	166	3			2016	11	325	4
				2016	326	12	156	0		2016	326	12	156	0			2016	12	326	0
				2016	327	13	156	1		2016	327	13	155	2			2016	13	327	3
				2016	328	14	137	4		2016	328	14	140	1			2016	14	328	5
				2016	329	15	112	1		2016	329	15	112	1			2016	15	329	2
				2016	330	16	129	0		2016	330	16	129	0			2016	16	330	0
				2016	331	17	121	0		2016	331	17	121	0			2016	17	331	0
				2016	332	18	97	0		2016	332	18	96	1			2016	18	332	1
				2016	333	19	108	0		2016	333	19	108	0			2016	19	333	0
				2016	334	20	130	0		2016	334	20	129	1			2016	20	334	1
				2016	335	21	110	0		2016	335	21	110	0			2016	21	335	0
				2016	336	22	74	1		2016	336	22	74	1			2016	22	336	2
				2016	337	23	91	0		2016	337	23	90	1			2016	23	337	1
				2016	338	24	115	2		2016	338	24	117	0			2016	24	338	2
				2016	339	25	86	2		2016	339	25	88	0			2016	25	339	2
				2016	340	26	78	1		2016	340	26	79	0			2016	26	340	1
				2016	341	27	82	0		2016	341	27	82	0			2016	27	341	0
				2016	342	28	61	1		2016	342	28	62	0			2016	28	342	1
				2016	343	29	71	2		2016	343	29	73	0			2016	29	343	2
				2016	344	30	78	0		2016	344	30	77	1			2016	30	344	1
				2016	345	31	68	1		2016	345	31	69	0			2016	31	345	1
				2016	346	32	58	0		2016	346	32	58	0			2016	32	346	0
				2016	347	33	73	0		2016	347	33	73	0			2016	33	347	0
				2016	348	34	92	0		2016	348	34	92	0			2016	34	348	0
				2016	349	35	98	0		2016	349	35	98	0			2016	35	349	0
				2016	350	36	113	2		2016	350	36	115	0			2016	36	350	2
				2016	351	37	103	0		2016	351	37	103	0			2016	37	351	0
				2016	352	38	91	3		2016	352	38	94	0			2016	38	352	3
				2016	353	39	114	1		2016	353	39	115	0			2016	39	353	1
				2016	354	40	104	2		2016	354	40	106	0			2016	40	354	2
				2016	355	41	126	1		2016	355	41	126	1			2016	41	355	2
				2016	356	42	110	1		2016	356	42	111	0			2016	42	356	1
				2016	357	43	91	2		2016	357	43	93	0			2016	43	357	2
				2016	358	44	134	1		2016	358	44	135	0			2016	44	358	1
				2016	359	45	129	4		2016	359	45	133	0			2016	45	359	4
				2016	360	46	107	5		2016	360	46	112	0			2016	46	360	5
				2016	361	47	95	5		2016	361	47	100	0			2016	47	361	5
				2016	362	48	124	7		2016	362	48	130	1			2016	48	362	8
				2016	363	49	129	9		2016	363	49	138	0			2016	49	363	9
				2016	364	50	148	7		2016	364	50	155	0			2016	50	364	7
				2016	365	51	158	19		2016	365	51	177	0			2016	51	365	19
				2016	366	52	139	14		2016	366	52	153	0			2016	52	366	14
				2016	367	53	31	0		2016	367	53	30	1			2016	53	367	1
				2017	368	1	150	12		2017	368	1	162	0			2017	1	368	12
				2017	369	2	131	3		2017	369	2	134	0			2017	2	369	3
				2017	370	3	142	8		2017	370	3	150	0			2017	3	370	8
				2017	371	4	177	5		2017	371	4	182	0			2017	4	371	5
				2017	372	5	154	2		2017	372	5	156	0			2017	5	372	2
				2017	373	6	184	2		2017	373	6	186	0			2017	6	373	2
				2017	374	7	181	6		2017	374	7	187	0			2017	7	374	6
				2017	375	8	170	6		2017	375	8	176	0			2017	8	375	6
				2017	376	9	166	6		2017	376	9	171	1			2017	9	376	7
				2017	377	10	157	4		2017	377	10	161	0			2017	10	377	4
				2017	378	11	193	2		2017	378	11	195	0			2017	11	378	2
				2017	379	12	162	2		2017	379	12	163	1			2017	12	379	3
				2017	380	13	191	1		2017	380	13	191	1			2017	13	380	2
				2017	381	14	135	2		2017	381	14	137	0			2017	14	381	2
				2017	382	15	121	5		2017	382	15	124	2			2017	15	382	7
				2017	383	16	127	3		2017	383	16	128	2			2017	16	383	5
				2017	384	17	149	1		2017	384	17	149	1			2017	17	384	2
				2017	385	18	104	3		2017	385	18	107	0			2017	18	385	3
				2017	386	19	112	0		2017	386	19	112	0			2017	19	386	0
				2017	387	20	158	1		2017	387	20	157	2			2017	20	387	3
				2017	388	21	137	1		2017	388	21	138	0			2017	21	388	1
				2017	389	22	159	1		2017	389	22	159	1			2017	22	389	2
				2017	390	23	134	1		2017	390	23	134	1			2017	23	390	2
				2017	391	24	139	0		2017	391	24	136	3			2017	24	391	3
				2017	392	25	103	0		2017	392	25	100	3			2017	25	392	3
				2017	393	26	129	1		2017	393	26	128	2			2017	26	393	3
				2017	394	27	92	1		2017	394	27	92	1			2017	27	394	2
				2017	395	28	103	0		2017	395	28	103	0			2017	28	395	0
				2017	396	29	102	1		2017	396	29	103	0			2017	29	396	1
				2017	397	30	66	0		2017	397	30	65	1			2017	30	397	1
				2017	398	31	69	0		2017	398	31	69	0			2017	31	398	0
				2017	399	32	88	0		2017	399	32	88	0			2017	32	399	0
				2017	400	33	79	0		2017	400	33	79	0			2017	33	400	0
				2017	401	34	102	1		2017	401	34	103	0			2017	34	401	1
				2017	402	35	118	0		2017	402	35	118	0			2017	35	402	0
				2017	403	36	100	0		2017	403	36	100	0			2017	36	403	0
				2017	404	37	90	0		2017	404	37	90	0			2017	37	404	0
				2017	405	38	127	1		2017	405	38	128	0			2017	38	405	1
				2017	406	39	120	0		2017	406	39	120	0			2017	39	406	0
				2017	407	40	129	0		2017	407	40	129	0			2017	40	407	0
				2017	408	41	129	2		2017	408	41	131	0			2017	41	408	2
				2017	409	42	135	0		2017	409	42	134	1			2017	42	409	1
				2017	410	43	147	0		2017	410	43	147	0			2017	43	410	0
				2017	411	44	116	1		2017	411	44	116	1			2017	44	411	2
				2017	412	45	26	0		2017	412	45	26	0			2017	45	412	2
																	2017	46	413	1
																	2017	47	414	5
																	2017	48	415	2
																	2017	49	416	6
																	2017	50	417	15
																	2017	51	418	10
																	2017	52	419	12
																	2018	1	420	5
																	2018	2	421	2
																	2018	3	422	6
																	2018	4	423	4
																	2018	5	424	2
																	2018	6	425	6
																	2018	7	426	1
																	2018	8	427	3
																	2018	9	428	1
																	2018	10	429	1
																	2018	11	430	3
																	2018	12	431	5
																	2018	13	432	3
																	2018	14	433	2
																	2018	15	434	1
																	2018	16	435	1
																	2018	17	436	2
																	2018	18	437	2
																	2018	19	438	3
																	2018	20	439	3
																	2018	21	440	2			429
																	2018	22	441	1
																	2018	23	442	1
																	2018	24	443	1
																	2018	25	444	2
																	2018	26	445	1
																	2018	27	446	1
																	2018	28	447	0
																	2018	29	448	0
																	2018	30	449	1
																	2018	31	450	1
																	2018	32	451	1
																	2018	33	452	0
																	2018	34	453	0
																	2018	35	454	0
																	2018	36	455	0
																	2018	37	456	1
																	2018	38	457	1
																	2018	39	458	1
																	2018	40	459	0
																	2018	41	460	0
																	2018	42	461	0
																	2018	43	462	0
																	2018	44	463	1
																	2018	45	464	3
																	2018	46	465	1
																	2018	47	466	2
																	2018	48	467	3
																	2018	49	468	8
																	2018	50	469	8
																	2018	51	470	12
																	2018	52	471	7
																	2019	1	472	12
																	2019	2	473	8
																	2019	3	474	9
																	2019	4	475	2
																	2019	5	476	3
																	2019	6	477	4
																	2019	7	478	0
																	2019	8	479	5
																	2019	9	480	5
																	2019	10	481	3
																	2019	11	482	7
																	2019	12	483	3
																	2019	13	484	3
																	2019	14	485	0
																	2019	15	486	3
																	2019	16	487	3
																	2019	17	488	1
																	2019	18	489	1
																	2019	19	490	2
																	2019	20	491	1
																	2019	21	492	4
																	2019	22	493	0
																	2019	23	494	2
																	2019	24	495	0
																	2019	25	496	0
																	2019	26	497	1
																	2019	27	498	1
																	2019	28	499	1
																	2019	29	500	0
																	2019	30	501	2
																	2019	31	502	0
																	2019	32	503	0
																	2019	33	504	0
																	2019	34	505	0
																	2019	35	506	0
																	2019	36	507	0
																	2019	37	508	0
																	2019	38	509	0
																	2019	39	510	0
																	2019	40	511	0
																	2019	41	512	0
																	2019	42	513	0
																	2019	43	514	0
																	2019	44	515	3
																	2019	45	516	1
																	2019	46	517	2
																	2019	47	518	0
																	2019	48	519	2
																	2019	49	520	2
																	2019	50	521	1
																	2019	51	522	8
																	2019	52	523	3
																	2020	1	524	6
																	2020	2	525	9
																	2020	3	526	6
																	2020	4	527	5
																	2020	5	528	4
																	2020	6	529	4
																	2020	7	530	4
																	2020	8	531	0
																	2020	9	532	6
[truncated: 42 more columns]

## Sheet: ICU+Hospitalisation estimates
		ICU and Hospitalisation estimates
		accessed from Our World in Data (https://ourworldindata.org/coronavirus)
		2023-07-25
		hospitalisation (hosp)
		intensive care unit (ICU)
	Ireland										UK										Sweden									Denmark													Finland
	epidemiological week	ICU_patients_per_100000	hospitalised_patients_per_100000	weekly_icu_admissions_per_100000	weekly_hospital_admissions_per_100000					epidemiological week	icu_patients_per_100000	hospitalised_patients_per_100000	weekly_icu_admissions_per_100000	weekly_hospital_admissions_per_100000						epidemiological week	icu_patients_per_100000	hospitalised_patients_per_100000	weekly_icu_admissions_per_100000	weekly_hospital_admissions_per_100000					epidemiological week	icu_patients_per_100000	hospitalised_patients_per_100000	weekly_icu_admissions_per_100000	weekly_hospital_admissions_per_100000				ratio icu/hosp					epidemiological week	icu_patients_per_100000	hospitalised_patients_per_100000	weekly_icu_admissions_per_100000	weekly_hospital_admissions_per_100000
March	10			0.0395	0.2372					10										10									10	0												10
	11			0	0.7708					11										11		0							11	0.034			1.02									11
	12		0.6371	0.1779	2.2727					12										12		1.6683							12	0.408			4.0801									12	0	0
	13		1.5926	0.6719	5.6917					13										13	0.0284	6.2942							13	1.479			7.5821									13	0.49635	1.8409
	14		5.7733	1.8379	10.5731					14	3.1403	21.4645								14	2.948	10.4177							14	2.431	8.6871		8.1261				0.27984					14	1.119	2.8697
	15		13.0596	1.7194	11.4032					15	4.389	30.3975		30.2804						15	4.3889	18.1243							15	2.159	7.5821		6.0521				0.28475					15	1.4619	4.2413
	16		16.663	1.1265	9.5257					16	4.7905	30.2967		22.8444						16	5.005	21.0155							16	1.581	6.0351		3.8761				0.261967					16	1.3536	4.0789
	17		17.5389	1.0079	7.3122					17	4.3905	27.2601		18.0406						17	5.0809	21.2146							17	1.36	5.1511		3.7401				0.264021					17	1.137	3.5916
	18		15.4884	0.6126	5.4743					18	3.3862	22.8311		15.0306						18	5.1188	20.788							18	1.122	4.3181		2.686				0.259837					18	0.9385	3.375
	19		15.1301	0.4743	4.1304					19	2.6693	19.316		12.782						19	4.7396	20.3425							19	0.782	3.2301		1.853				0.242098					19	0.8122	3.3389
	20		13.0796	0.2964	2.7075					20	1.9879	16.6378		10.1779						20	3.9149	18.4182							20	0.629	2.346		1.139				0.268116					20	0.6136	2.7433
	21		9.6753	0.1383	1.3834					21	1.5316	14.05		8.7766						21	3.422	16.93							21	0.425	1.751		1.071				0.242718					21	0.3971	2.0394
	22		7.3062	0.0593	1.4822					22	1.1598	12.074		7.1087						22	3.1756	16.0958							22	0.34	1.632		0.935				0.208333					22	0.1985	1.5702
	23		5.2358	0.2174	0.9091					23	0.8917	10.0239		6.3799						23	2.8722	15.0057							23	0.34	1.394		0.68				0.243902					23	0.1444	0.9205
	24		3.3047	0.0198	0.5138					24	0.6503	8.0537		4.8245						24	2.6732	13.707							24	0.255	0.969		0.459				0.263158					24	0.0722	0.5053
	25		2.0306	0.0593	0.2569					25	0.5288	6.9546		4.3061						25	2.0949	11.6216							25	0.102	0.663		0.51				0.153846					25	0.0361	0.4332
	26		1.1945	0.0198	0.0988					26	0.4592	5.9355		3.5477						26	1.8011	10.2945							26	0.136	0.561		0.561				0.242424					26	0.0361	0.3971
	27		0.7366	0.0198	0.1383					27	0.3837	4.7105		2.8678						27	1.2987	7.6024							27	0.153	0.493		0.459				0.310345					27	0	0.4151
	28		0.4181	0.0395	0.1779					28	0.2829	3.6054		2.136						28	0.8721	5.7539							28	0.085	0.306		0.357				0.277778					28	0.018	0.3429
	29		0.2389	0.0198	0.0593					29	0.2148	2.8989		1.8042						29	0.692	3.6969							29	0.085	0.306		0.374				0.277778					29	0.018	0.1263
	30		0.2389	0.0198	0.1779					30	0.1644	2.3952		1.4724						30	0.5308	2.986							30	0.051	0.306		0.34				0.166667					30	0	0.0722
	31		0.2787	0.0198	0.1383					31	0.1363	1.9731		1.4191						31	0.4076	2.5404							31	0.051	0.357		0.408				0.142857					31	0	0.0902
	32		0.1991	0.0593	0.1581					32	0.1081	1.7538		1.2132						32	0.3792	2.1897							32	0.034	0.408		0.561				0.0833333					32	0	0.1083
	33		0.3384	0.0395	0.1779					33	0.1081	1.4605		1.1643						33	0.3128	2.0191							33	0.017	0.272		0.425				0.0625					33	0.018	0.1083
	34		0.2588	0.0593	0.2569					34	0.1081	1.345		1.0473						34	0.2559	1.9148							34	0.017	0.306		0.493				0.0555556					34	0	0.1444
	35		0.3384	0.0395	0.5731					35	0.1007	1.1939		1.0176						35	0.2085	1.7157							35	0.051	0.34		0.476				0.15					35	0.018	0.1985
	36		0.5176	0.0395	0.5731					36	0.1052	1.151		1.2206						36	0.1611	1.4124							36	0.068	0.306		0.425				0.222222					36	0.018	0.1805
	37		0.7963	0.0988	0.6126					37	0.1185	1.2606		1.6102						37	0.1232	1.2133							37	0.068	0.51		1.003				0.133333					37	0.018	0.1444
	38		0.9954	0.1976	0.8893					38	0.1837	1.5672		2.49						38	0.1517	1.2892							38	0.051	0.935		1.632				0.0545455					38	0.0541	0.2527
	39		1.294	0.1186	1.5613					39	0.3377	2.4723		3.2544						39	0.1706	1.3935							39	0.238	1.343		2.142				0.177215					39	0.0361	0.379
	40		1.7917	0.336	1.6206					40	0.4933	3.6203		4.1461						40	0.1991	1.384							40	0.289	1.802		2.21				0.160377					40	0.0722	0.379
	41		2.4288	0.3953	2.253					41	0.6458	5.6096		6.2969						41	0.218	1.602							41	0.289	1.955		2.159				0.147826					41	0.0902	0.5595
	42		3.1056	0.2964	3.7352					42	0.834	8.0893		8.6507						42	0.2559	1.8485							42	0.289	1.768		1.904				0.163462					42	0.1444	0.8663
	43		4.6585	0.4348	4.664					43	1.0488	11.7807		11.2459						43	0.3223	2.5215							43	0.289	2.108		2.431				0.137097					43	0.1263	1.1731
	44		6.4502	0.4743	5.6719					44	1.4176	16.6259		14.4262						44	0.5308	4.2088							44	0.306	2.363		3.1621				0.129496					44	0.1805	1.1731
	45		6.5099	0.336	4.5059					45	1.7524	20.0522		15.7357						45	0.8247	6.9199							45	0.391	3.094		4.6751				0.126374					45	0.2346	1.2273
	46		6.271	0.2569	4.0711					46	1.8827	22.7762		17.3903						46	1.2323	10.8253							46	0.68	3.6721		4.7771				0.18518					46	0.2527	1.3175
[truncated: 129 more rows]

## Sheet: Pearson CC
	Pearson correlation coefficients
[truncated: 154 more rows]

## Sheet: Pearson stats tabulated
		Pearson correlation coefficients (summary)
[truncated: 30 more rows]
[truncated: 5 more columns]

## Sheet: Ireland  MRA  
	Multivariable analysis
[truncated: 183 more rows]
[truncated: 42 more columns]

[truncated: 6 more sheets: Variants of concern, UK MRA , Sweden MRA, Denmark MRA, Finland MRA, Norway MRA]
